# Supplementary material for: ICAM1 expression is induced by proinflammatory cytokines and associated with TLS formation in aggressive breast cancer subtypes
Source: Sci Rep. 2018 Aug 6;8:11720. doi: 10.1038/s41598-018-29604-2 (PMC6079003; doi:10.1038/s41598-018-29604-2)
Supplement: Supplementary file 2 — Dataset1 [file 41598_2018_29604_MOESM2_ESM.xlsx]

## Sheet: Table S4
Table S4: Differentially expressed genes in tumor compared to paired-matched normal tissue samples
Gene	Target	Description	log2FC1	p-value2	p adj.3
MMP1	ENSG00000196611	matrix metallopeptidase 1	4.14665	1.88753e-22	3.16368e-18
EPYC	ENSG00000083782	epiphycan	3.91208	5.91448e-24	1.48699e-19
RNU2-27P	ENSG00000251994	RNA. U2 small nuclear 27. pseudogene	3.48604	5.33251e-17	1.26843e-13
COL11A1	ENSG00000060718	collagen type XI alpha 1 chain	3.472	7.75221e-17	1.62418e-13
CST4	ENSG00000101441	cystatin S	3.41673	8.71904e-20	8.76839e-16
MMP13	ENSG00000137745	matrix metallopeptidase 13	3.35413	4.21196e-20	5.29476e-16
KISS1R	ENSG00000116014	KISS1 receptor	3.3478	7.5262e-16	1.06387e-12
IBSP	ENSG00000029559	integrin binding sialoprotein	3.24681	4.0435e-16	6.16119e-13
HIST1H2BD	ENSG00000158373	histone cluster 1. H2bd	3.18464	4.30983e-17	1.08356e-13
HIST2H2AA3	ENSG00000203812	histone cluster 2. H2aa3	3.09592	7.30482e-18	2.8597e-14
HIST2H2AA4	ENSG00000272196	histone cluster 2. H2aa4	3.09542	7.39337e-18	2.8597e-14
INHBA	ENSG00000122641	inhibin beta A subunit	3.07823	1.13548e-33	5.70955e-29
MMP9	ENSG00000100985	matrix metallopeptidase 9	2.95957	5.38471e-12	2.1878e-09
LRRC15	ENSG00000172061	leucine rich repeat containing 15	2.93719	1.64762e-19	1.18757e-15
ZNF236	ENSG00000130856	zinc finger protein 236	2.85243	4.34802e-12	1.90115e-09
RP11-13J10.1	ENSG00000269707	N/A	2.83458	1.11598e-10	3.225e-08
CEACAM6	ENSG00000086548	carcinoembryonic antigen related cell adhesion molecule 6	2.81505	9.79489e-14	8.34773e-11
EDNRB-AS1	ENSG00000225579	EDNRB antisense RNA 1	2.77137	1.87869e-14	1.85228e-11
SYNDIG1	ENSG00000101463	synapse differentiation inducing 1	2.75883	1.65324e-19	1.18757e-15
MATN3	ENSG00000132031	matrilin 3	2.75778	1.92656e-15	2.48392e-12
HIST2H2BE	ENSG00000184678	histone cluster 2. H2be	2.74473	9.89948e-17	1.9911e-13
CST6	ENSG00000175315	cystatin E/M	2.68847	1.75084e-12	8.46513e-10
HIST1H3H	ENSG00000278828	histone cluster 1. H3h	2.67401	1.09321e-13	8.86613e-11
HIST1H2BD	ENSG00000158373	histone cluster 1. H2bd	2.6679	4.18384e-14	3.96936e-11
LAMP5	ENSG00000125869	lysosomal associated membrane protein family member 5	2.66152	7.86873e-14	6.82178e-11
CYP4Z1	ENSG00000186160	cytochrome P450 family 4 subfamily Z member 1	2.64929	1.63506e-09	3.09082e-07
NEK2	ENSG00000117650	NIMA related kinase 2	2.63592	2.84155e-16	4.46505e-13
WNK2	ENSG00000165238	WNK lysine deficient protein kinase 2	2.62458	5.96054e-14	5.44934e-11
LPAR4	ENSG00000147145	lysophosphatidic acid receptor 4	2.59686	9.89703e-13	5.02679e-10
COL1A2	ENSG00000164692	collagen type I alpha 2 chain	2.56109	1.34306e-13	1.03897e-10
RP11-138I1.2	ENSG00000264739	N/A	2.55013	2.51393e-12	1.17324e-09
ESM1	ENSG00000164283	endothelial cell specific molecule 1	2.54425	1.22651e-13	9.65743e-11
RET	ENSG00000165731	ret proto-oncogene	2.53746	1.02396e-09	2.08453e-07
KIF4A	ENSG00000090889	kinesin family member 4A	2.52949	1.66402e-13	1.21264e-10
ATG16L1	ENSG00000085978	autophagy related 16 like 1	2.52606	2.39946e-13	1.69933e-10
CLEC3A	ENSG00000166509	C-type lectin domain family 3 member A	2.51289	1.08286e-07	1.10895e-05
RP11-100K18.1	ENSG00000266213	N/A	2.4856	2.4957e-10	6.18185e-08
SYT13	ENSG00000019505	synaptotagmin 13	2.48423	1.29534e-10	3.60982e-08
CDK4	ENSG00000135446	cyclin dependent kinase 4	2.47343	1.0675e-09	2.1644e-07
KIF26B	ENSG00000162849	kinesin family member 26B	2.46855	6.68025e-19	3.35903e-15
COL1A1	ENSG00000108821	collagen type I alpha 1 chain	2.44127	5.12833e-13	3.14473e-10
MUC5B	ENSG00000117983	mucin 5B. oligomeric mucus/gel-forming	2.4131	6.34217e-10	1.36868e-07
SFN	ENSG00000175793	stratifin	2.41214	2.02253e-09	3.72523e-07
CST2	ENSG00000170369	cystatin SA	2.37635	3.01504e-08	3.66196e-06
KCNF1	ENSG00000162975	potassium voltage-gated channel modifier subfamily F member 1	2.3722	4.59754e-13	2.88973e-10
DEGS2	ENSG00000168350	delta 4-desaturase. sphingolipid 2	2.37074	1.56931e-10	4.20722e-08
AC078942.1	ENSG00000225365	N/A	2.36844	1.94141e-07	1.78138e-05
RP11-459E5.1	ENSG00000253125	N/A	2.36466	9.84756e-08	1.02519e-05
EDN2	ENSG00000127129	endothelin 2	2.34889	2.57521e-09	4.56928e-07
RP1-269M15.3	ENSG00000233508	N/A	2.3484	2.42181e-11	8.06464e-09
SF3B2	ENSG00000087365	splicing factor 3b subunit 2	2.34741	1.53163e-09	2.96212e-07
HOMEZ	ENSG00000215271	homeobox and leucine zipper encoding	2.33904	4.22542e-13	2.68945e-10
CLPSL1	ENSG00000204140	colipase like 1	2.33591	2.38422e-07	2.137e-05
GINS2	ENSG00000131153	GINS complex subunit 2	2.3175	5.39521e-12	2.1878e-09
CTXN1	ENSG00000178531	cortexin 1	2.29263	6.03814e-12	2.39068e-09
RN7SKP286	ENSG00000222826	RNA. 7SK small nuclear pseudogene 286	2.28226	4.85193e-10	1.09896e-07
CEP55	ENSG00000138180	centrosomal protein 55	2.27506	5.80565e-13	3.25877e-10
PITX1	ENSG00000069011	paired like homeodomain 1	2.25565	3.6066e-09	6.04503e-07
NUP155	ENSG00000113569	nucleoporin 155	2.25128	1.33714e-08	1.84977e-06
PBK	ENSG00000168078	PDZ binding kinase	2.24234	3.82658e-10	8.8669e-08
RP11-566H8.3	ENSG00000253377	N/A	2.22687	2.49353e-07	2.20743e-05
HIST1H2BH	ENSG00000275713	histone cluster 1. H2bh	2.22398	1.13932e-10	3.25501e-08
MMP10	ENSG00000166670	matrix metallopeptidase 10	2.21492	8.33488e-12	3.12763e-09
LRP2	ENSG00000081479	LDL receptor related protein 2	2.21228	1.72567e-07	1.6219e-05
LINC01049	ENSG00000234384	long intergenic non-protein coding RNA 1049	2.20114	7.44936e-09	1.12149e-06
WEE2-AS1	ENSG00000228775	WEE2 antisense RNA 1	2.19591	2.53908e-08	3.16021e-06
AC009950.2	ENSG00000225963	N/A	2.19535	1.35095e-07	1.3128e-05
AC093642.3	ENSG00000237940	N/A	2.19241	2.13741e-07	1.94072e-05
KIFC1	ENSG00000237649	kinesin family member C1	2.17854	3.33207e-12	1.50943e-09
CLPSL1	ENSG00000204140	colipase like 1	2.15996	5.58165e-08	6.26478e-06
AL050303.10	ENSG00000279773	N/A	2.11882	8.80062e-08	9.29667e-06
CCNB1	ENSG00000134057	cyclin B1	2.10568	9.0154e-12	3.33324e-09
SHISA2	ENSG00000180730	shisa family member 2	2.10401	1.12392e-08	1.59345e-06
LDLRAD4	ENSG00000168675	low density lipoprotein receptor class A domain containing 4	2.09831	9.31572e-08	9.77917e-06
BUB1B	ENSG00000156970	BUB1 mitotic checkpoint serine/threonine kinase B	2.09779	1.62104e-09	3.07588e-07
ZNF124	ENSG00000196418	zinc finger protein 124	2.07846	3.74068e-10	8.708e-08
CST9L	ENSG00000101435	cystatin 9-like	2.07362	5.61741e-06	0.00029608
GALNT5	ENSG00000136542	polypeptide N-acetylgalactosaminyltransferase 5	2.07038	1.6701e-11	5.87255e-09
ZG16B	ENSG00000162078	zymogen granule protein 16B	2.06804	7.09327e-11	2.13575e-08
HIST1H4J	ENSG00000197238	histone cluster 1. H4j	2.0584	4.25626e-11	1.34189e-08
HIST1H4K	ENSG00000273542	histone cluster 1. H4k	2.05418	4.51163e-11	1.38328e-08
WISP1	ENSG00000104415	WNT1 inducible signaling pathway protein 1	2.05375	1.4594e-10	4.03203e-08
HIST1H2BG	ENSG00000273802	histone cluster 1. H2bg	2.05357	1.54095e-10	4.1883e-08
ASH1L	ENSG00000116539	ASH1 like histone lysine methyltransferase	2.04819	7.10361e-09	1.07588e-06
HOTAIR	ENSG00000228630	HOX transcript antisense RNA	2.03694	1.31563e-07	1.28955e-05
SKA1	ENSG00000154839	spindle and kinetochore associated complex subunit 1	2.02893	2.82272e-10	6.83511e-08
RP11-483I13.2	ENSG00000238122	N/A	2.02566	5.64273e-07	4.33268e-05
RP11-131J3.1	ENSG00000224698	N/A	2.02443	4.77934e-07	3.79652e-05
CXCL10	ENSG00000169245	C-X-C motif chemokine ligand 10	2.01685	7.56243e-07	5.66709e-05
CD177	ENSG00000204936	CD177 molecule	2.01133	2.61791e-05	0.00104723
NOS1AP	ENSG00000198929	nitric oxide synthase 1 adaptor protein	2.01029	1.99102e-08	2.5961e-06
CKS2	ENSG00000123975	CDC28 protein kinase regulatory subunit 2	2.00853	6.71999e-12	2.5794e-09
RP11-166A12.1	ENSG00000251538	N/A	2.00826	4.01129e-07	3.26904e-05
TFF1	ENSG00000160182	trefoil factor 1	1.9899	2.96612e-05	0.00116247
HIST1H1C	ENSG00000187837	histone cluster 1. H1c	1.98865	7.49476e-08	8.06979e-06
HIST3H2A	ENSG00000181218	histone cluster 3. H2a	1.97106	6.77025e-08	7.42478e-06
PTK6	ENSG00000101213	protein tyrosine kinase 6	1.97084	1.04984e-08	1.50825e-06
RP11-32B5.8	ENSG00000268531	N/A	1.97062	2.8874e-08	3.51542e-06
EPN3	ENSG00000049283	epsin 3	1.9657	2.64146e-08	3.27255e-06
HIST1H4H	ENSG00000158406	histone cluster 1. H4h	1.96556	1.60498e-09	3.05695e-07
EFNA3	ENSG00000143590	ephrin A3	1.96448	7.78055e-11	2.31497e-08
HIST1H2AC	ENSG00000180573	histone cluster 1. H2ac	1.95694	1.26786e-08	1.76598e-06
GABRD	ENSG00000187730	gamma-aminobutyric acid type A receptor delta subunit	1.93827	9.89593e-11	2.87628e-08
SPECC1L	ENSG00000100014	sperm antigen with calponin homology and coiled-coil domains 1 like	1.93597	3.96479e-06	0.00022264
TSPAN1	ENSG00000117472	tetraspanin 1	1.92715	1.88201e-06	0.000122265
NUP210	ENSG00000132182	nucleoporin 210	1.92349	4.8606e-11	1.48124e-08
DNAJC12	ENSG00000108176	DnaJ heat shock protein family (Hsp40) member C12	1.92183	4.67824e-06	0.000253761
RP4-533D7.5	ENSG00000227857	N/A	1.91762	1.44014e-08	1.96779e-06
CENPF	ENSG00000117724	centromere protein F	1.91258	4.46445e-12	1.93522e-09
PLAUR	ENSG00000011422	plasminogen activator. urokinase receptor	1.90449	5.54936e-13	3.23135e-10
SIX4	ENSG00000100625	SIX homeobox 4	1.89551	4.4957e-19	2.69249e-15
C2ORF48	ENSG00000163009	chromosome 2 open reading frame 48	1.87927	4.81379e-07	3.81184e-05
OLR1	ENSG00000173391	oxidized low density lipoprotein receptor 1	1.87637	1.60666e-17	4.4882e-14
GALNT7	ENSG00000109586	polypeptide N-acetylgalactosaminyltransferase 7	1.86539	7.82879e-10	1.65401e-07
HIST2H4A	ENSG00000270882	histone cluster 2. H4a	1.85834	2.74212e-11	8.89563e-09
ANXA9	ENSG00000143412	annexin A9	1.85819	1.3634e-09	2.69153e-07
NPNT	ENSG00000168743	nephronectin	1.85747	2.57529e-12	1.18801e-09
ANOS1	ENSG00000011201	anosmin 1	1.84931	3.80485e-07	3.12103e-05
XRCC2	ENSG00000196584	X-ray repair cross complementing 2	1.84618	9.70596e-11	2.83747e-08
FOXA1	ENSG00000129514	forkhead box A1	1.84519	4.88094e-07	3.8519e-05
KIAA1109	ENSG00000138688	KIAA1109	1.82518	2.01489e-06	0.000129891
C4A-AS1	ENSG00000233627	C4A antisense RNA 1	1.8199	3.70165e-07	3.04631e-05
C4B-AS1	ENSG00000229776	C4B antisense RNA 1	1.81954	3.26006e-07	2.74123e-05
UGCG	ENSG00000148154	UDP-glucose ceramide glucosyltransferase	1.8053	5.59091e-13	3.23135e-10
GATA3	ENSG00000107485	GATA binding protein 3	1.80413	6.66033e-12	2.57616e-09
VWA1	ENSG00000179403	von Willebrand factor A domain containing 1	1.80375	1.17175e-10	3.32877e-08
CXCL9	ENSG00000138755	C-X-C motif chemokine ligand 9	1.8035	1.37958e-05	0.000621032
MISP	ENSG00000099812	mitotic spindle positioning	1.80248	1.17697e-06	8.22666e-05
INSM1	ENSG00000173404	INSM transcriptional repressor 1	1.79978	8.00349e-07	5.92694e-05
ATP1A4	ENSG00000132681	ATPase Na+/K+ transporting subunit alpha 4	1.79804	1.31778e-05	0.000596956
SQLE	ENSG00000104549	squalene epoxidase	1.79549	2.49866e-08	3.12538e-06
SLC44A5	ENSG00000137968	solute carrier family 44 member 5	1.79177	1.12815e-08	1.59345e-06
CCR7	ENSG00000126353	C-C motif chemokine receptor 7	1.78665	1.67198e-07	1.57795e-05
USP2	ENSG00000036672	ubiquitin specific peptidase 2	1.7789	2.00657e-08	2.60042e-06
RP11-467L19.14	ENSG00000279628	N/A	1.77471	1.0956e-05	0.000512467
EPPK1	ENSG00000261150	epiplakin 1	1.77208	4.85056e-07	3.83491e-05
HOXC13	ENSG00000123364	homeobox C13	1.76645	2.21428e-08	2.82591e-06
MAL2	ENSG00000147676	mal. T-cell differentiation protein 2 (gene/pseudogene)	1.75553	2.67884e-11	8.74677e-09
CAPS	ENSG00000105519	calcyphosine	1.74976	2.14045e-06	0.000136238
RORC	ENSG00000143365	RAR related orphan receptor C	1.74932	1.73387e-08	2.31872e-06
RP11-126H7.4	ENSG00000204049	N/A	1.74786	4.83929e-05	0.00172577
IQGAP3	ENSG00000183856	IQ motif containing GTPase activating protein 3	1.74694	2.16515e-09	3.97337e-07
HAUS8	ENSG00000131351	HAUS augmin like complex subunit 8	1.74277	7.95317e-06	0.000395328
SLC12A7	ENSG00000113504	solute carrier family 12 member 7	1.74049	1.4379e-05	0.000645529
PAQR3	ENSG00000163291	progestin and adipoQ receptor family member 3	1.73854	2.40777e-08	3.03433e-06
MAGEE2	ENSG00000186675	MAGE family member E2	1.72222	0.000197045	0.00514435
CA12	ENSG00000074410	carbonic anhydrase 12	1.72174	1.33905e-08	1.84977e-06
SMCR2	ENSG00000223979	Smith-Magenis syndrome chromosome region. candidate 2 (non-protein coding)	1.70232	2.37831e-08	3.00474e-06
AGR2	ENSG00000106541	anterior gradient 2. protein disulphide isomerase family member	1.70145	2.95268e-05	0.00115901
NDC80	ENSG00000080986	NDC80. kinetochore complex component	1.69927	1.94038e-05	0.000820607
SDR16C5	ENSG00000170786	short chain dehydrogenase/reductase family 16C. member 5	1.69741	8.58303e-07	6.26387e-05
CACNA1D	ENSG00000157388	calcium voltage-gated channel subunit alpha1 D	1.69585	4.10675e-07	3.32528e-05
AGR3	ENSG00000173467	anterior gradient 3. protein disulphide isomerase family member [	1.69123	3.0899e-05	0.00120444
CAPN13	ENSG00000162949	calpain 13	1.69088	8.1375e-06	0.000401548
HIST1H1E	ENSG00000168298	histone cluster 1. H1e	1.6901	4.79963e-06	0.000258948
PPP2R2C	ENSG00000074211	protein phosphatase 2 regulatory subunit Bgamma	1.68696	1.88004e-07	1.7314e-05
HOXC10	ENSG00000180818	homeobox C10	1.68671	5.04941e-07	3.96099e-05
OLIG1	ENSG00000184221	oligodendrocyte transcription factor 1	1.6829	3.54776e-07	2.94863e-05
STRN4	ENSG00000090372	striatin 4	1.68266	6.57099e-05	0.00219541
AMH	ENSG00000104899	anti-Mullerian hormone	1.67926	4.54883e-05	0.00164671
RP5-998N21.10	ENSG00000273213	N/A	1.67793	9.6582e-05	0.00295583
AKR7A3	ENSG00000162482	aldo-keto reductase family 7 member A3	1.67241	1.99804e-06	0.00012897
SPTSSB	ENSG00000196542	serine palmitoyltransferase small subunit B	1.66252	3.15528e-05	0.00122232
MAP6D1	ENSG00000180834	MAP6 domain containing 1	1.65811	3.02198e-09	5.25793e-07
SARS	ENSG00000031698	seryl-tRNA synthetase	1.65356	1.12577e-05	0.000524624
AC105402.4	ENSG00000231079	N/A	1.65102	4.34911e-08	5.05049e-06
SLC24A2	ENSG00000155886	solute carrier family 24 member 2	1.64794	4.46466e-11	1.37728e-08
LINC00906	ENSG00000267339	long intergenic non-protein coding RNA 906	1.63324	2.10061e-07	1.9135e-05
PARP3	ENSG00000041880	poly(ADP-ribose) polymerase family member 3	1.6315	0.000118638	0.00349138
SOWAHA	ENSG00000198944	sosondowah ankyrin repeat domain family member A	1.6249	3.3496e-06	0.000194715
UBA52	ENSG00000221983	ubiquitin A-52 residue ribosomal protein fusion product 1	1.62351	1.30715e-07	1.28374e-05
ROR1	ENSG00000185483	receptor tyrosine kinase like orphan receptor 1	1.61688	1.75946e-07	1.63532e-05
SMIM22	ENSG00000267795	small integral membrane protein 22	1.61537	2.02938e-05	0.000849213
SERPINE1	ENSG00000106366	serpin family E member 1	1.61488	5.69816e-08	6.3813e-06
AQP4-AS1	ENSG00000260372	AQP4 antisense RNA 1	1.61344	9.78275e-09	1.43832e-06
AC093642.1	ENSG00000280119	N/A	1.60446	9.41061e-09	1.39175e-06
GPRC5A	ENSG00000013588	G protein-coupled receptor class C group 5 member A	1.60375	6.97657e-09	1.05983e-06
TTBK2	ENSG00000128881	tau tubulin kinase 2	1.60331	2.92657e-06	0.000175186
KRT18	ENSG00000111057	keratin 18	1.59903	6.91691e-08	7.5282e-06
CORO1C	ENSG00000110880	coronin 1C	1.59286	0.000538426	0.0111921
FAM122B	ENSG00000156504	family with sequence similarity 122B	1.58956	2.77372e-05	0.00109993
S100P	ENSG00000163993	S100 calcium binding protein P	1.5888	9.54264e-05	0.00292759
FSIP1	ENSG00000150667	fibrous sheath interacting protein 1	1.58865	6.0786e-06	0.000316736
MBOAT2	ENSG00000143797	membrane bound O-acyltransferase domain containing 2	1.58681	7.41772e-08	8.02119e-06
ZNF552	ENSG00000178935	zinc finger protein 552	1.58584	4.18894e-06	0.000231719
IL1R2	ENSG00000115590	interleukin 1 receptor type 2	1.58574	0.000149311	0.00419429
RP11-473M20.11	ENSG00000263011	N/A	1.5826	2.36107e-07	2.12003e-05
ADAMTS4	ENSG00000158859	ADAM metallopeptidase with thrombospondin type 1 motif 4	1.57686	1.08032e-07	1.10895e-05
HIST1H2AG	ENSG00000196787	histone cluster 1. H2ag	1.57549	9.19445e-07	6.63574e-05
HRASLS2	ENSG00000133328	HRAS like suppressor 2	1.57388	5.30057e-05	0.00184786
GALNT6	ENSG00000139629	polypeptide N-acetylgalactosaminyltransferase 6	1.57338	1.28749e-08	1.78836e-06
RP3-395M20.12	ENSG00000272449	N/A	1.57198	1.82132e-05	0.000780746
RP3-428L16.2	ENSG00000272841	N/A	1.57152	8.98857e-09	1.3372e-06
DUSP28	ENSG00000188542	dual specificity phosphatase 28	1.57044	1.02787e-08	1.48518e-06
KRT8	ENSG00000170421	keratin 8	1.56986	2.47607e-05	0.00100326
WFDC9	ENSG00000180205	WAP four-disulfide core domain 9	1.5641	9.27905e-07	6.6845e-05
PVT1	ENSG00000249859	Pvt1 oncogene (non-protein coding)	1.56381	1.79854e-06	0.000117228
COX6C	ENSG00000164919	cytochrome c oxidase subunit 6C	1.55806	8.34301e-06	0.00040928
UBE2S	ENSG00000108106	ubiquitin conjugating enzyme E2 S	1.55695	3.87205e-09	6.40454e-07
TPM3	ENSG00000143549	tropomyosin 3	1.55571	6.30965e-08	6.95763e-06
KCNK15	ENSG00000124249	potassium two pore domain channel subfamily K member	1.55517	2.77932e-07	2.41786e-05
WNT7B	ENSG00000188064	Wnt family member 7B	1.55403	1.20462e-07	1.19494e-05
RP11-295K3.1	ENSG00000250644	N/A	1.55132	1.45571e-05	0.000650067
PKP3	ENSG00000184363	plakophilin 3	1.54575	6.17233e-06	0.000320623
MCM2	ENSG00000073111	minichromosome maintenance complex component 2	1.5453	2.20705e-06	0.000138895
ST14	ENSG00000149418	suppression of tumorigenicity 14	1.54311	2.2535e-06	0.000140587
EPHA8	ENSG00000070886	EPH receptor A8	1.54086	0.00199111	0.0293089
ASF1B	ENSG00000105011	anti-silencing function 1B histone chaperone	1.53882	8.9549e-07	6.49754e-05
DLX2	ENSG00000115844	distal-less homeobox 2	1.53529	0.000253226	0.00625084
SLC39A6	ENSG00000141424	solute carrier family 39 member 6	1.53055	7.10715e-05	0.00232814
KIF18A	ENSG00000121621	kinesin family member 18A	1.53032	2.20429e-07	1.99709e-05
SSPO	ENSG00000197558	SCO-spondin	1.53029	4.41385e-09	7.11351e-07
HIST1H2BL	ENSG00000185130	histone cluster 1. H2bl	1.52988	0.000481059	0.0103152
PRR15	ENSG00000176532	proline rich 15	1.52699	9.09694e-07	6.5816e-05
GINS1	ENSG00000101003	GINS complex subunit 1	1.52389	1.20265e-07	1.19494e-05
CLEC5A	ENSG00000258227	C-type lectin domain family 5 member A	1.52062	9.82221e-07	7.01548e-05
SMYD3	ENSG00000185420	SET and MYND domain containing 3	1.51901	1.28449e-05	0.000584506
RP11-138E9.2	ENSG00000264876	N/A	1.51718	4.39003e-05	0.0016103
FOXO6	ENSG00000204060	forkhead box O6	1.5145	2.20481e-09	4.00233e-07
IGHG1	ENSG00000211896	immunoglobulin heavy constant gamma 1 (G1m marker)	1.51365	6.61904e-05	0.00220853
CXCL13	ENSG00000156234	C-X-C motif chemokine ligand 13	1.50749	0.000617157	0.0123243
CCDC160	ENSG00000203952	coiled-coil domain containing 160	1.50406	3.18469e-06	0.000187544
NPTX2	ENSG00000106236	neuronal pentraxin 2	1.50106	1.72596e-06	0.000114043
CXCL11	ENSG00000169248	C-X-C motif chemokine ligand 11	1.4988	0.000342568	0.00793065
TYMS	ENSG00000176890	thymidylate synthetase	1.49652	8.3153e-06	0.000408319
GPR143	ENSG00000101850	G protein-coupled receptor 143	1.49576	5.28602e-07	4.09943e-05
CDCA5	ENSG00000146670	cell division cycle associated 5	1.49533	2.06531e-06	0.00013259
RP11-399C16.3	ENSG00000279623	N/A	1.49046	2.1091e-06	0.000134584
C10ORF82	ENSG00000165863	chromosome 10 open reading frame 82	1.4895	0.000971438	0.0173339
MUC1	ENSG00000185499	mucin 1. cell surface associated	1.48847	0.000128463	0.00370173
SAPCD2	ENSG00000186193	suppressor APC domain containing 2	1.48803	9.30738e-07	6.69532e-05
EGLN3	ENSG00000129521	egl-9 family hypoxia inducible factor 3	1.48509	2.17022e-06	0.000137092
RP11-514D23.1	ENSG00000268532	N/A	1.48389	5.09159e-07	3.98786e-05
RP11-359K18.3	ENSG00000259788	N/A	1.47797	2.40342e-05	0.000979343
PARD6B	ENSG00000124171	par-6 family cell polarity regulator beta	1.474	9.94151e-09	1.45317e-06
IL2RB	ENSG00000100385	interleukin 2 receptor subunit beta	1.47265	0.00406752	0.0486877
RRS1-AS1	ENSG00000246145	RRS1 antisense RNA 1 (head to head)	1.47077	2.01924e-08	2.61011e-06
ZNF28	ENSG00000198538	zinc finger protein 28	1.46532	1.42438e-07	1.37207e-05
COL3A1	ENSG00000168542	collagen type III alpha 1 chain	1.46468	1.50034e-05	0.000665856
LRG1	ENSG00000171236	leucine rich alpha-2-glycoprotein 1	1.46277	2.15377e-06	0.000136784
LONRF1	ENSG00000154359	LON peptidase N-terminal domain and ring finger 1	1.45924	0.00176251	0.026865
RP5-1198O20.4	ENSG00000230615	N/A	1.45731	3.12109e-08	3.76349e-06
LINC00922	ENSG00000261742	long intergenic non-protein coding RNA 922	1.45536	5.64716e-06	0.000296715
VAV3	ENSG00000134215	vav guanine nucleotide exchange factor 3	1.45424	1.11339e-06	7.84095e-05
NEIL3	ENSG00000109674	nei like DNA glycosylase 3	1.45303	3.85637e-09	6.39966e-07
PBX1	ENSG00000185630	PBX homeobox 1	1.45072	3.63121e-07	3.00309e-05
HIST1H3E	ENSG00000274750	histone cluster 1. H3e	1.44549	1.77359e-07	1.64541e-05
SKAP1	ENSG00000141293	src kinase associated phosphoprotein 1	1.44476	2.85854e-05	0.00112823
UBALD1	ENSG00000153443	UBA like domain containing 1	1.44437	0.000545514	0.0113008
DENND1B	ENSG00000213047	DENN domain containing 1B	1.44428	9.99839e-06	0.000473844
HIST1H3F	ENSG00000277775	histone cluster 1. H3f	1.44396	4.54326e-05	0.00164588
SFRP2	ENSG00000145423	secreted frizzled related protein 2	1.43665	5.86593e-07	4.48945e-05
ICA1	ENSG00000003147	islet cell autoantigen 1	1.43349	1.74973e-06	0.00011531
ADAM12	ENSG00000148848	ADAM metallopeptidase domain 12	1.42927	6.20003e-08	6.85178e-06
SLC22A15	ENSG00000163393	solute carrier family 22 member 15	1.42551	1.48095e-08	2.01807e-06
LRRC46	ENSG00000141294	leucine rich repeat containing 46	1.42509	8.59855e-05	0.00270903
ASCL2	ENSG00000183734	achaete-scute family bHLH transcription factor 2	1.42427	2.47406e-06	0.000151897
TRIP13	ENSG00000071539	thyroid hormone receptor interactor 13	1.42265	7.35935e-06	0.00037191
CACNG4	ENSG00000075461	calcium voltage-gated channel auxiliary subunit gamma 4	1.42035	8.46006e-07	6.20112e-05
LA16C-380H5.5	ENSG00000272079	N/A	1.41767	1.3194e-09	2.62227e-07
SHB	ENSG00000107338	SH2 domain containing adaptor protein B	1.41643	1.55465e-06	0.000104508
TAOK2	ENSG00000149930	TAO kinase 2	1.41552	0.000791554	0.0148791
LINC00404	ENSG00000229520	long intergenic non-protein coding RNA 404	1.41456	0.000387505	0.00876514
H2BFS	ENSG00000234289	H2B histone family member S	1.4145	0.000702213	0.0136277
HIST1H2BK	ENSG00000197903	histone cluster 1. H2bk	1.41393	0.000265703	0.00646677
CD24	ENSG00000272398	CD24 molecule	1.41052	0.000336716	0.00783122
GPR160	ENSG00000173890	G protein-coupled receptor 160	1.40967	1.97263e-05	0.000831251
RAB31	ENSG00000168461	RAB31. member RAS oncogene family	1.40699	1.56478e-09	3.00533e-07
COL8A1	ENSG00000144810	collagen type VIII alpha 1 chain	1.40657	1.77317e-06	0.000116238
UBXN10-AS1	ENSG00000225986	UBXN10 antisense RNA 1	1.40522	4.13469e-05	0.00153209
ECE2	ENSG00000145194	endothelin converting enzyme 2	1.40256	1.17797e-06	8.22666e-05
TRIB3	ENSG00000101255	tribbles pseudokinase 3	1.40072	1.63167e-10	4.29557e-08
RCOR2	ENSG00000167771	REST corepressor 2	1.40065	3.00064e-06	0.000178557
DOCK1	ENSG00000150760	dedicator of cytokinesis 1	1.40001	0.00055183	0.0113936
CELSR2	ENSG00000143126	cadherin EGF LAG seven-pass G-type receptor 2	1.39982	0.000222317	0.00561466
RP13-638C3.5	ENSG00000279613	N/A	1.39763	7.77142e-05	0.00249216
CTB-118N6.2	ENSG00000249167	N/A	1.39693	3.18516e-08	3.83157e-06
SHROOM1	ENSG00000164403	shroom family member 1	1.39639	0.000252366	0.00623881
CCDC126	ENSG00000169193	coiled-coil domain containing 126	1.39241	2.24395e-07	2.02936e-05
ZNF85	ENSG00000105750	zinc finger protein 85	1.39123	1.2454e-05	0.000569295
HIST1H2BM	ENSG00000273703	histone cluster 1. H2bm	1.3908	0.00135025	0.0221156
ENOSF1	ENSG00000132199	enolase superfamily member 1	1.39049	0.000503313	0.0106471
RASEF	ENSG00000165105	RAS and EF-hand domain containing	1.39029	2.67396e-07	2.33834e-05
FAM169B	ENSG00000185087	family with sequence similarity 169 member B	1.39028	9.93117e-06	0.00047244
CD80	ENSG00000121594	CD80 molecule	1.38949	0.000297403	0.00710419
ADAMTS16	ENSG00000145536	ADAM metallopeptidase with thrombospondin type 1 motif 16	1.38779	4.39059e-05	0.0016103
RPF2	ENSG00000197498	ribosome production factor 2 homolog	1.38674	5.25185e-05	0.00183637
TEX41	ENSG00000226674	testis expressed 41 (non-protein coding)	1.38453	0.000102162	0.00309527
KIF11	ENSG00000138160	kinesin family member 11	1.38437	4.07381e-09	6.67242e-07
DRAIC	ENSG00000245750	downregulated RNA in cancer. inhibitor of cell invasion and migration	1.38333	0.000257773	0.00633201
UGT3A1	ENSG00000145626	UDP glycosyltransferase family 3 member A1	1.38146	0.000339674	0.00787137
AC013463.2	ENSG00000236283	N/A	1.3773	0.00109484	0.0189755
SCT	ENSG00000070031	secretin	1.37389	0.000326068	0.00761526
PARPBP	ENSG00000185480	PARP1 binding protein	1.37261	8.58278e-07	6.26387e-05
LBX2	ENSG00000179528	ladybird homeobox 2	1.37114	1.80461e-05	0.000774903
RNU1-106P	ENSG00000207110	RNA. U1 small nuclear 106. pseudogene	1.36642	4.96219e-06	0.000266575
HPX	ENSG00000110169	hemopexin	1.36555	0.00125417	0.0208889
MAGED2	ENSG00000102316	MAGE family member D2	1.36428	0.000159664	0.00441605
FAM189A1	ENSG00000104059	family with sequence similarity 189 member A1	1.36243	3.49473e-06	0.000201059
TESMIN	ENSG00000132749	testis expressed metallothionein like protein	1.36043	1.39331e-06	9.55794e-05
RP11-321G12.1	ENSG00000259459	N/A	1.35779	0.000113023	0.00336879
ATP6AP1	ENSG00000071553	ATPase H+ transporting accessory protein 1	1.35734	5.75072e-06	0.000301212
TMED3	ENSG00000166557	transmembrane p24 trafficking protein 3	1.35599	3.20565e-05	0.00123612
AC017002.1	ENSG00000240350	N/A	1.35509	1.6529e-05	0.000724612
RP11-227D2.3	ENSG00000225280	N/A	1.35416	5.63335e-06	0.000296603
MROH1	ENSG00000179832	maestro heat like repeat family member 1	1.35361	9.14155e-05	0.00283919
SLC8A3	ENSG00000100678	solute carrier family 8 member A3	1.35265	0.000183033	0.00487986
ZNF432	ENSG00000256087	zinc finger protein 432	1.35228	0.00253388	0.0346603
CILP	ENSG00000138615	cartilage intermediate layer protein	1.35215	2.2811e-05	0.000940168
LRRC26	ENSG00000184709	leucine rich repeat containing 26	1.35189	0.000215341	0.00548808
DGUOK-AS1	ENSG00000237883	DGUOK antisense RNA 1	1.35088	3.19549e-05	0.00123366
RP11-844G16.3	ENSG00000275417	N/A	1.34721	2.19523e-06	0.000138324
PDLIM7	ENSG00000196923	PDZ and LIM domain 7	1.34149	2.07088e-08	2.66318e-06
GAS8	ENSG00000141013	growth arrest specific 8	1.3407	0.000454303	0.00987622
POLR3K	ENSG00000161980	RNA polymerase III subunit K	1.33967	7.32874e-08	7.94205e-06
SAMHD1	ENSG00000101347	SAM and HD domain containing deoxynucleoside triphosphate triphosphohydrolase 1	1.33503	0.000614799	0.0122967
MAGED2	ENSG00000102316	MAGE family member D2	1.33426	2.96543e-06	0.000177074
ERBB3	ENSG00000065361	erb-b2 receptor tyrosine kinase 3	1.33356	8.42116e-05	0.00265981
SLC9A3R1	ENSG00000109062	SLC9A3 regulator 1	1.33268	5.19052e-05	0.00182642
SSFA2	ENSG00000138434	sperm specific antigen 2	1.3324	2.88331e-05	0.00113533
LL0XNC01-7P3.1	ENSG00000270012	N/A	1.33183	9.521e-06	0.000458129
OAS1	ENSG00000089127	2'-5'-oligoadenylate synthetase 1	1.32691	1.7144e-05	0.000746128
LCA5L	ENSG00000157578	LCA5L. lebercilin like	1.3257	1.39534e-06	9.55881e-05
RP11-498E2.9	ENSG00000269970	N/A	1.32426	0.000514011	0.0108369
IGHG4	ENSG00000211892	immunoglobulin heavy constant gamma 4 (G4m marker)	1.32238	0.000657954	0.0129566
RP11-757F18.5	ENSG00000261488	N/A	1.32207	1.29624e-05	0.000589319
IGHG3	ENSG00000211897	immunoglobulin heavy constant gamma 3 (G3m marker)	1.31956	0.000678826	0.013272
RRP12	ENSG00000052749	ribosomal RNA processing 12 homolog	1.31671	0.00102728	0.0180675
PDK3	ENSG00000067992	pyruvate dehydrogenase kinase 3	1.31539	4.80378e-07	3.80991e-05
IGHG2	ENSG00000211893	immunoglobulin heavy constant gamma 2 (G2m marker)	1.31494	0.000707033	0.0136737
TNFAIP6	ENSG00000123610	TNF alpha induced protein 6	1.31189	2.57178e-05	0.00103288
RPF1	ENSG00000117133	ribosome production factor 1 homolog	1.31095	0.00019099	0.00503594
CDC6	ENSG00000094804	cell division cycle 6	1.30721	4.32831e-07	3.46561e-05
TMEM182	ENSG00000170417	transmembrane protein 182	1.3068	1.79412e-05	0.000772379
GRHL2	ENSG00000083307	grainyhead like transcription factor 2	1.30677	1.43838e-06	9.787e-05
RCC2	ENSG00000179051	regulator of chromosome condensation 2	1.3066	4.74837e-09	7.57975e-07
ABRACL	ENSG00000146386	ABRA C-terminal like	1.3036	1.84002e-07	1.69764e-05
PDK3	ENSG00000067992	pyruvate dehydrogenase kinase 3	1.30275	2.59862e-07	2.2922e-05
C16ORF71	ENSG00000166246	chromosome 16 open reading frame 71	1.30257	1.87268e-05	0.000800034
FAM72C	ENSG00000263513	family with sequence similarity 72 member C	1.29938	3.2816e-06	0.000191425
CKAP2	ENSG00000136108	cytoskeleton associated protein 2	1.29849	6.28217e-06	0.000325321
GPRIN1	ENSG00000169258	G protein regulated inducer of neurite outgrowth 1	1.29718	7.46354e-06	0.000376796
TFAP2A	ENSG00000137203	transcription factor AP-2 alpha	1.29642	0.000256069	0.0062963
CFB	ENSG00000243649	complement factor B	1.29597	0.00021705	0.00552044
PHEX-AS1	ENSG00000224204	PHEX antisense RNA 1	1.29474	9.95218e-06	0.000472545
MIR210HG	ENSG00000247095	MIR210 host gene	1.29436	7.63423e-05	0.00245914
CCDC74B	ENSG00000152076	coiled-coil domain containing 74B	1.2924	0.000407468	0.00907786
PRR5	ENSG00000186654	proline rich 5	1.29228	9.46879e-06	0.00045649
LGALS2	ENSG00000100079	galectin 2	1.29172	0.000256029	0.0062963
AFF3	ENSG00000144218	AF4/FMR2 family member 3	1.29024	0.000417029	0.00924925
RARA	ENSG00000131759	retinoic acid receptor alpha	1.28999	2.22622e-06	0.000139404
FKBP4	ENSG00000004478	FK506 binding protein 4	1.28893	2.56871e-06	0.000156371
FCGR3A	ENSG00000203747	Fc fragment of IgG receptor IIIa	1.28636	8.7878e-05	0.0027497
FCGR3B	ENSG00000162747	Fc fragment of IgG receptor IIIb	1.28636	8.7878e-05	0.0027497
PTK7	ENSG00000112655	protein tyrosine kinase 7 (inactive)	1.28451	0.000221593	0.0056048
MFSD3	ENSG00000167700	major facilitator superfamily domain containing 3	1.28186	4.48725e-07	3.58716e-05
ELOVL2	ENSG00000197977	ELOVL fatty acid elongase 2	1.28125	0.000152318	0.00426641
NRDE2	ENSG00000119720	NRDE-2. necessary for RNA interference. domain containing	1.28047	5.85479e-09	9.14274e-07
SBK1	ENSG00000188322	SH3 domain binding kinase 1	1.28021	6.59541e-07	5.00963e-05
DNAJC1	ENSG00000136770	DnaJ heat shock protein family (Hsp40) member C1	1.27714	1.03809e-06	7.38306e-05
CABIN1	ENSG00000099991	calcineurin binding protein 1	1.27573	2.76622e-06	0.000166779
GPRC5C	ENSG00000170412	G protein-coupled receptor class C group 5 member C	1.26946	2.2609e-05	0.000932607
EGLN3	ENSG00000129521	egl-9 family hypoxia inducible factor 3	1.2675	2.79542e-08	3.42e-06
TFAP2A	ENSG00000137203	transcription factor AP-2 alpha	1.26689	0.000117202	0.00345646
PHLDA2	ENSG00000181649	pleckstrin homology like domain family A member 2	1.26459	0.000201368	0.00522465
CBX4	ENSG00000141582	chromobox 4	1.26239	1.82276e-07	1.68792e-05
FCGR1B	ENSG00000198019	Fc fragment of IgG receptor Ib	1.26072	4.05016e-06	0.000225531
GPC4	ENSG00000076716	glypican 4	1.25995	7.9564e-06	0.000395328
TMX1	ENSG00000139921	thioredoxin related transmembrane protein 1	1.25939	1.11927e-05	0.000522176
LINC01515	ENSG00000228065	long intergenic non-protein coding RNA 1515	1.25816	0.000827512	0.0153028
KIF4B	ENSG00000226650	kinesin family member 4B	1.25676	0.000914409	0.0165274
UQCRQ	ENSG00000164405	ubiquinol-cytochrome c reductase complex III subunit VII	1.25389	8.25164e-06	0.000406113
RP5-1120P11.1	ENSG00000237686	N/A	1.25371	0.00100954	0.0177991
TSPAN13	ENSG00000106537	tetraspanin 13	1.25311	4.60984e-12	1.98117e-09
RP11-1112J20.2	ENSG00000259093	N/A	1.25292	5.3653e-08	6.06254e-06
ADTRP	ENSG00000111863	androgen dependent TFPI regulating protein	1.2499	0.00366079	0.0451387
CAV1	ENSG00000105974	caveolin 1	1.24869	0.0007288	0.0139392
CA2	ENSG00000104267	carbonic anhydrase 2	1.24659	0.00132041	0.0217401
COX6C	ENSG00000164919	cytochrome c oxidase subunit 6C	1.2464	0.000196306	0.00513306
EVA1B	ENSG00000142694	eva-1 homolog B	1.24474	0.000137527	0.00391577
CTD-2008L17.2	ENSG00000206129	N/A	1.24228	0.000675619	0.0132187
MSI2	ENSG00000153944	musashi RNA binding protein 2	1.24159	0.000154294	0.00430302
DNAH14	ENSG00000185842	dynein axonemal heavy chain 14	1.24105	2.79289e-07	2.42129e-05
CD3G	ENSG00000160654	CD3g molecule	1.2404	0.000183604	0.00488733
SPINT2	ENSG00000167642	serine peptidase inhibitor. Kunitz type 2	1.23922	5.72731e-05	0.00196578
CDT1	ENSG00000167513	chromatin licensing and DNA replication factor 1	1.23905	2.619e-06	0.000158664
CD2BP2	ENSG00000169217	CD2 cytoplasmic tail binding protein 2	1.23893	9.35882e-05	0.00288882
CD96	ENSG00000153283	CD96 molecule	1.2389	0.000610027	0.0122402
NKX3-1	ENSG00000167034	NK3 homeobox 1	1.23497	4.75077e-06	0.000256588
DIAPH3	ENSG00000139734	diaphanous related formin 3	1.23474	3.44506e-06	0.000198656
SCG2	ENSG00000171951	secretogranin II	1.23469	2.56075e-06	0.000156075
LIMD2	ENSG00000136490	LIM domain containing 2	1.23415	4.19152e-05	0.00154858
DNAJC12	ENSG00000108176	DnaJ heat shock protein family (Hsp40) member C12	1.23403	0.00195694	0.0289476
GDF15	ENSG00000130513	growth differentiation factor 15	1.2319	0.000438537	0.00960108
HPS3	ENSG00000163755	HPS3. biogenesis of lysosomal organelles complex 2 subunit 1	1.2299	2.15447e-06	0.000136784
UBXN10	ENSG00000162543	UBX domain protein 10	1.22784	6.32257e-05	0.0021237
NDC80	ENSG00000080986	NDC80. kinetochore complex component	1.22147	1.70348e-05	0.000742899
C4A	ENSG00000244731	complement component 4A (Rodgers blood group)	1.21822	0.000220554	0.00558695
RP11-545E17.3	ENSG00000223478	N/A	1.21807	7.98919e-06	0.000396174
CCDC43	ENSG00000180329	coiled-coil domain containing 43	1.21724	2.85572e-08	3.4853e-06
OAS2	ENSG00000111335	2'-5'-oligoadenylate synthetase 2	1.21718	6.89239e-06	0.000351491
U47924.27	ENSG00000257084	N/A	1.21701	0.000289817	0.00695271
PODXL2	ENSG00000114631	podocalyxin like 2	1.21691	7.1172e-05	0.00232991
CLEC6A	ENSG00000205846	C-type lectin domain family 6 member A	1.21615	0.000114619	0.00340224
RP11-242F24.1	ENSG00000228750	N/A	1.21519	9.74129e-06	0.000465604
C5ORF42	ENSG00000197603	chromosome 5 open reading frame 42	1.214	0.00136521	0.022288
ZBTB42	ENSG00000179627	zinc finger and BTB domain containing 42	1.2115	0.00018816	0.0049796
FOXJ1	ENSG00000129654	forkhead box J1	1.21137	0.000535225	0.011147
KLHDC4	ENSG00000104731	kelch domain containing 4	1.2113	5.86508e-05	0.00200349
HAMP	ENSG00000105697	hepcidin antimicrobial peptide	1.2099	1.18866e-05	0.000547839
TRIP6	ENSG00000087077	thyroid hormone receptor interactor 6	1.20876	0.000147657	0.00415247
POP4	ENSG00000105171	POP4 homolog. ribonuclease P/MRP subunit	1.20746	8.77603e-05	0.00274944
ELP2	ENSG00000134759	elongator acetyltransferase complex subunit 2	1.20654	0.000740566	0.0141053
CST7	ENSG00000077984	cystatin F	1.2059	0.000106395	0.00319395
NDST2	ENSG00000166507	N-deacetylase and N-sulfotransferase 2	1.20557	3.68734e-05	0.00139406
RP11-443B20.1	ENSG00000271936	N/A	1.20518	0.000265569	0.00646677
SKIL	ENSG00000136603	SKI-like proto-oncogene	1.20427	1.25368e-10	3.52171e-08
RP11-53B2.6	ENSG00000272746	N/A	1.20396	1.04543e-05	0.000492665
MMP12	ENSG00000262406	matrix metallopeptidase 12	1.2031	0.00168841	0.0261146
EXOSC4	ENSG00000178896	exosome component 4	1.2029	4.29278e-06	0.000236316
AARD	ENSG00000205002	alanine and arginine rich domain containing protein	1.20208	0.000144399	0.00407453
UHRF2	ENSG00000147854	ubiquitin like with PHD and ring finger domains 2	1.2018	4.62206e-06	0.000251761
ENPP5	ENSG00000112796	ectonucleotide pyrophosphatase/phosphodiesterase 5 (putative)	1.20148	0.000118295	0.00348461
RP11-1399P15.1	ENSG00000273445	N/A	1.20033	0.00174365	0.0266911
NPIPA7	ENSG00000214967	nuclear pore complex interacting protein family member A7	1.20015	1.31368e-05	0.00059617
FAM72D	ENSG00000215784	family with sequence similarity 72 member D	1.19992	1.17736e-05	0.00054469
RNF223	ENSG00000237330	ring finger protein 223	1.19747	0.0003066	0.0072755
C6ORF163	ENSG00000203872	chromosome 6 open reading frame 163	1.19678	0.00292176	0.0384115
SPINT1	ENSG00000166145	serine peptidase inhibitor. Kunitz type 1	1.19652	2.03002e-05	0.000849213
CTD-2582D11.1	ENSG00000266765	N/A	1.19605	0.000125584	0.00365036
SPPL2B	ENSG00000005206	signal peptide peptidase like 2B	1.19586	0.00228588	0.0321424
DIS3L2	ENSG00000144535	DIS3 like 3'-5' exoribonuclease 2	1.19371	0.000609587	0.0122363
TPRG1	ENSG00000188001	tumor protein p63 regulated 1	1.19336	0.000375556	0.00854098
CIB1	ENSG00000185043	calcium and integrin binding 1	1.19122	2.38505e-05	0.00097287
TCEA3	ENSG00000204219	transcription elongation factor A3	1.18921	2.25385e-05	0.000930461
YY1	ENSG00000100811	YY1 transcription factor	1.18844	0.000151746	0.00425557
TMEM106C	ENSG00000134291	transmembrane protein 106C	1.18715	5.39883e-06	0.000286662
SCUBE3	ENSG00000146197	signal peptide. CUB domain and EGF like domain containing 3	1.18084	8.42506e-08	8.97537e-06
CTD-2015H6.3	ENSG00000249042	N/A	1.17951	4.91111e-07	3.86456e-05
FOXC2-AS1	ENSG00000260944	FOXC2 antisense RNA 1	1.17865	0.00343203	0.0432405
SMIM1	ENSG00000235169	small integral membrane protein 1	1.17521	0.00183411	0.0276039
METRN	ENSG00000103260	meteorin. glial cell differentiation regulator	1.17474	1.43525e-06	9.77895e-05
PPP1R3E	ENSG00000235194	protein phosphatase 1 regulatory subunit 3E	1.17354	1.86737e-08	2.48283e-06
POSTN	ENSG00000133110	periostin	1.17341	4.90648e-08	5.59439e-06
E2F2	ENSG00000007968	E2F transcription factor 2	1.17278	1.34415e-06	9.25035e-05
RFX1	ENSG00000132005	regulatory factor X1	1.1701	0.000386845	0.00875415
SARNP	ENSG00000205323	SAP domain containing ribonucleoprotein	1.16781	0.000322005	0.00755899
NPIPA5	ENSG00000183793	nuclear pore complex interacting protein family member A5	1.16662	4.95493e-05	0.00175581
TRPM2-AS	ENSG00000230061	TRPM2 antisense RNA	1.16526	0.003541	0.0441817
SPATA24	ENSG00000170469	spermatogenesis associated 24	1.16464	0.000169947	0.00462665
CDS1	ENSG00000163624	CDP-diacylglycerol synthase 1	1.16317	7.6199e-09	1.14374e-06
ITGA11	ENSG00000137809	integrin subunit alpha 11	1.16306	5.45001e-07	4.20957e-05
CAPN8	ENSG00000203697	calpain 8	1.16285	3.97998e-05	0.00148306
VWA2	ENSG00000165816	von Willebrand factor A domain containing 2	1.16277	0.000828646	0.0153113
TUBA3D	ENSG00000075886	tubulin alpha 3d	1.16206	0.00293919	0.0385476
RP11-1212A22.4	ENSG00000233024	N/A	1.16149	3.90559e-05	0.0014612
SLC16A6	ENSG00000108932	solute carrier family 16 member 6	1.16079	0.000360068	0.00827482
N4BP3	ENSG00000145911	NEDD4 binding protein 3	1.16078	1.28176e-06	8.87752e-05
PFKFB4	ENSG00000114268	6-phosphofructo-2-kinase/fructose-2.6-biphosphatase 4	1.15999	7.30594e-08	7.93444e-06
IKBKE	ENSG00000263528	inhibitor of kappa light polypeptide gene enhancer in B-cells. kinase epsilon	1.15685	2.44456e-07	2.17576e-05
RP11-347C12.11	ENSG00000274653	N/A	1.15615	0.000583943	0.0118876
TOR3A	ENSG00000186283	torsin family 3 member A	1.15604	4.47721e-09	7.19258e-07
IER5L	ENSG00000188483	immediate early response 5 like	1.15376	1.63935e-06	0.000109181
SPICE1	ENSG00000163611	spindle and centriole associated protein 1	1.15239	1.72581e-09	3.25016e-07
PODNL1	ENSG00000132000	podocan like 1	1.15061	7.47912e-05	0.00241847
RAC2	ENSG00000128340	ras-related C3 botulinum toxin substrate 2 (rho family. small GTP binding protein Rac2)	1.14988	0.000660173	0.0129877
ANKRD30B	ENSG00000180777	ankyrin repeat domain 30B	1.14941	0.000511444	0.0107964
RP11-675F6.4	ENSG00000254100	N/A	1.1487	5.28092e-06	0.000281591
RP11-18H7.1	ENSG00000242622	N/A	1.14773	0.000193399	0.00508082
SIPA1L3	ENSG00000105738	signal induced proliferation associated 1 like 3	1.14675	5.17384e-08	5.87261e-06
MS4A7	ENSG00000166927	membrane spanning 4-domains A7	1.14655	0.00152053	0.0241289
EVPL	ENSG00000167880	envoplakin	1.14604	9.65839e-06	0.000462527
CISH	ENSG00000114737	cytokine inducible SH2 containing protein	1.14582	0.000327509	0.00764183
KHDRBS1	ENSG00000121774	KH RNA binding domain containing. signal transduction associated 1	1.14534	9.40265e-06	0.000454172
AL353997.3	ENSG00000279999	N/A	1.14442	0.000530796	0.0110885
MXRA5	ENSG00000101825	matrix remodeling associated 5	1.14355	1.2737e-06	8.83383e-05
ENSA	ENSG00000143420	endosulfine alpha	1.14307	3.93326e-07	3.21065e-05
HSD17B7	ENSG00000132196	hydroxysteroid 17-beta dehydrogenase 7	1.14235	2.45716e-05	0.000996596
ERP27	ENSG00000139055	endoplasmic reticulum protein 27	1.14164	0.000449083	0.00978813
TNFRSF11B	ENSG00000164761	TNF receptor superfamily member 11b	1.14126	0.000539131	0.0111975
HS1BP3	ENSG00000118960	HCLS1 binding protein 3	1.13916	0.00024789	0.00614326
CTD-2396E7.11	ENSG00000275234	N/A	1.13909	0.00118973	0.0201569
PRR15L	ENSG00000167183	proline rich 15 like	1.13765	0.00190474	0.0283849
NOD2	ENSG00000167207	nucleotide binding oligomerization domain containing 2	1.13701	2.06568e-06	0.00013259
SLC40A1	ENSG00000138449	solute carrier family 40 member 1	1.13573	0.000406047	0.0090502
EFEMP2	ENSG00000172638	EGF containing fibulin like extracellular matrix protein 2	1.13457	0.00381006	0.0463765
TMEM8A	ENSG00000129925	transmembrane protein 8A	1.13419	1.95821e-05	0.000826044
CLDN1	ENSG00000163347	claudin 1	1.13398	0.00164695	0.0256433
ST8SIA6	ENSG00000148488	ST8 alpha-N-acetyl-neuraminide alpha-2.8-sialyltransferase 6	1.1322	0.0001356	0.00386967
TUBA3E	ENSG00000152086	tubulin alpha 3e	1.13099	0.0033011	0.0421186
CCDC167	ENSG00000198937	coiled-coil domain containing 167	1.12962	6.6216e-06	0.000340096
TRBC1	ENSG00000211751	T cell receptor beta constant 1	1.12873	0.00192548	0.0286108
CAMK2N1	ENSG00000162545	calcium/calmodulin dependent protein kinase II inhibitor 1	1.12707	0.000234206	0.00584446
RP11-532F12.5	ENSG00000261183	N/A	1.12595	0.000339695	0.00787137
KIAA1644	ENSG00000138944	KIAA1644	1.12357	2.10299e-05	0.000874644
RP11-166B2.1	ENSG00000234719	Putative NPIP-like protein LOC729978	1.12299	3.46449e-05	0.00132073
ZIC1	ENSG00000152977	Zic family member 1	1.12207	2.37218e-05	0.000970546
E2F1	ENSG00000101412	E2F transcription factor 1	1.12117	4.19805e-05	0.00154872
PLCE1-AS2	ENSG00000232913	PLCE1 antisense RNA 2	1.11955	0.00198277	0.0292375
GMIP	ENSG00000089639	GEM interacting protein	1.11953	7.28643e-05	0.00237179
XRCC5	ENSG00000079246	X-ray repair cross complementing 5	1.11947	0.000158878	0.00439674
NECTIN4	ENSG00000143217	nectin cell adhesion molecule 4	1.1193	0.000395818	0.00889872
SIX2	ENSG00000170577	SIX homeobox 2	1.11927	6.72397e-05	0.00223703
STMN1	ENSG00000117632	stathmin 1	1.1173	0.000457056	0.00991464
PLEKHD1	ENSG00000175985	pleckstrin homology and coiled-coil domain containing D1	1.1171	0.000104375	0.00314548
THBS1	ENSG00000137801	thrombospondin 1	1.11619	1.36822e-06	9.39864e-05
HKR1	ENSG00000181666	HKR1. GLI-Kruppel zinc finger family member	1.1161	3.37015e-05	0.00128868
AC138969.4	ENSG00000183889	N/A	1.11375	5.48385e-05	0.00190249
SOWAHD	ENSG00000187808	sosondowah ankyrin repeat domain family member D	1.11254	0.000295981	0.00707359
ROPN1B	ENSG00000114547	rhophilin associated tail protein 1B	1.11078	8.28937e-05	0.00262663
RP11-196G18.22	ENSG00000261716	N/A	1.11044	2.50923e-05	0.00101099
AC069513.4	ENSG00000229178	N/A	1.1065	2.32332e-05	0.000952107
CTPS1	ENSG00000171793	CTP synthase 1	1.10624	4.49393e-06	0.000245351
CTD-2012J19.3	ENSG00000271119	N/A	1.10607	5.11767e-05	0.00180457
SIAH2	ENSG00000181788	siah E3 ubiquitin protein ligase 2	1.10549	0.000154894	0.00431258
MTX1	ENSG00000173171	metaxin 1	1.10177	4.66606e-06	0.000253373
BIK	ENSG00000100290	BCL2 interacting killer	1.10003	0.000179229	0.00479882
HPRT1	ENSG00000165704	hypoxanthine phosphoribosyltransferase 1	1.09911	4.27281e-06	0.000235721
SHISA9	ENSG00000237515	shisa family member 9	1.09887	0.000240339	0.00598265
BAMBI	ENSG00000095739	BMP and activin membrane bound inhibitor	1.09843	0.00222711	0.0315631
RP11-23P13.4	ENSG00000250379	N/A	1.09712	0.00338031	0.0428034
LINC00668	ENSG00000265933	long intergenic non-protein coding RNA 668	1.0953	0.00387529	0.046898
EPB41L5	ENSG00000115109	erythrocyte membrane protein band 4.1 like 5	1.09524	4.70712e-06	0.000254777
C6ORF141	ENSG00000197261	chromosome 6 open reading frame 141	1.09021	0.000435336	0.00955061
AC115522.3	ENSG00000268601	N/A	1.08995	0.000209928	0.00538837
TMEM158	ENSG00000249992	transmembrane protein 158 (gene/pseudogene)	1.08835	0.000120834	0.00353249
SLITRK6	ENSG00000184564	SLIT and NTRK like family member 6	1.08531	0.00281783	0.0374542
SPIRE2	ENSG00000204991	spire type actin nucleation factor 2	1.08499	0.000418026	0.00925566
C9ORF106	ENSG00000179082	chromosome 9 open reading frame 106	1.08433	5.05699e-06	0.000271088
L3MBTL4-AS1	ENSG00000264707	L3MBTL4 antisense RNA 1	1.08395	4.64184e-05	0.00167196
SIDT1	ENSG00000072858	SID1 transmembrane family member 1	1.08388	2.1699e-06	0.000137092
NRAV	ENSG00000248008	negative regulator of antiviral response (non-protein coding)	1.08318	2.89022e-07	2.48891e-05
NIPSNAP1	ENSG00000184117	nipsnap homolog 1 (C. elegans)	1.07735	4.98584e-05	0.00176303
LA16C-380H5.3	ENSG00000270168	N/A	1.0773	8.4656e-05	0.00267216
MAPKAPK2	ENSG00000162889	mitogen-activated protein kinase-activated protein kinase 2	1.07714	6.78467e-05	0.00225184
ANKRD22	ENSG00000152766	ankyrin repeat domain 22	1.07578	0.000175825	0.00473034
RP11-353N14.2	ENSG00000262772	N/A	1.07435	1.74807e-05	0.000757744
CKAP2	ENSG00000136108	cytoskeleton associated protein 2	1.07423	8.72415e-06	0.000425487
ATP6V1G1	ENSG00000136888	ATPase H+ transporting V1 subunit G1	1.07414	6.3418e-07	4.83159e-05
SYCE3	ENSG00000217442	synaptonemal complex central element protein 3	1.07247	0.000240256	0.00598265
CPA3	ENSG00000163751	carboxypeptidase A3	1.07186	0.000136025	0.0038796
BANF1	ENSG00000175334	barrier to autointegration factor 1	1.07186	0.00123844	0.0207091
CASZ1	ENSG00000130940	castor zinc finger 1	1.07125	0.000799742	0.0149715
NR2F6	ENSG00000160113	nuclear receptor subfamily 2 group F member 6	1.0693	1.90963e-05	0.000810995
INPP4B	ENSG00000109452	inositol polyphosphate-4-phosphatase type II B	1.06884	6.94731e-05	0.0022922
ANTXR1	ENSG00000169604	anthrax toxin receptor 1	1.06737	9.52372e-05	0.00292357
RABIF	ENSG00000183155	RAB interacting factor	1.06597	7.10112e-07	5.36135e-05
TFAP2A	ENSG00000137203	transcription factor AP-2 alpha	1.0653	0.00231026	0.0324398
CASZ1	ENSG00000130940	castor zinc finger 1	1.06216	5.64151e-05	0.00194163
CD1A	ENSG00000158477	CD1a molecule	1.06182	0.000470174	0.010138
LRRC10B	ENSG00000204950	leucine rich repeat containing 10B	1.05833	0.000105888	0.00318253
CTD-2517O10.6	ENSG00000272323	N/A	1.05766	7.47354e-05	0.00241847
GTSE1	ENSG00000075218	G2 and S-phase expressed 1	1.05549	0.000170545	0.00464043
LINC00504	ENSG00000248360	long intergenic non-protein coding RNA 504	1.05519	3.09689e-05	0.00120507
AMIGO3	ENSG00000176020	adhesion molecule with Ig like domain 3	1.05185	3.01505e-05	0.00117981
DNAI1	ENSG00000122735	dynein axonemal intermediate chain 1	1.05039	0.00407312	0.0487176
SPR	ENSG00000116096	sepiapterin reductase (7.8-dihydrobiopterin:NADP+ oxidoreductase)	1.04944	0.000527432	0.011032
MRPS22	ENSG00000175110	mitochondrial ribosomal protein S22	1.0484	0.000491581	0.0104871
CYP2B6	ENSG00000197408	cytochrome P450 family 2 subfamily B member 6	1.04781	0.00208442	0.0302858
TGFB3	ENSG00000119699	transforming growth factor beta 3	1.04692	0.000110679	0.0033048
EPB41L5	ENSG00000115109	erythrocyte membrane protein band 4.1 like 5	1.04565	0.000107048	0.00320972
NTNG1	ENSG00000162631	netrin G1	1.04546	0.000887834	0.0161516
ICA1	ENSG00000003147	islet cell autoantigen 1	1.04417	0.000497977	0.0105698
ANTXR1	ENSG00000169604	anthrax toxin receptor 1	1.04403	8.17542e-05	0.00259851
TRAF2	ENSG00000127191	TNF receptor associated factor 2	1.04289	7.22305e-06	0.000366095
ENAH	ENSG00000154380	enabled homolog (Drosophila)	1.04248	6.1561e-10	1.33425e-07
SGO2	ENSG00000163535	shugoshin 2	1.0423	2.30382e-09	4.16701e-07
PREX1	ENSG00000124126	phosphatidylinositol-3.4.5-trisphosphate dependent Rac exchange factor 1	1.04109	0.000183976	0.00488947
RP11-139H14.5	ENSG00000278937	N/A	1.04044	0.00223318	0.0316402
CDCP1	ENSG00000163814	CUB domain containing protein 1	1.04041	2.73979e-05	0.00108819
LYPD8	ENSG00000259823	LY6/PLAUR domain containing 8	1.04004	0.000593957	0.0120137
MLLT11	ENSG00000213190	myeloid/lymphoid or mixed-lineage leukemia; translocated to. 11	1.0334	2.04995e-05	0.000856127
RPS6KB1	ENSG00000108443	ribosomal protein S6 kinase B1	1.03338	0.000502284	0.0106298
AP2A2	ENSG00000183020	adaptor related protein complex 2 alpha 2 subunit	1.03162	6.5468e-05	0.00218878
GRM6	ENSG00000113262	glutamate metabotropic receptor 6	1.03152	0.000473695	0.0101877
GK2	ENSG00000196475	glycerol kinase 2	1.03064	0.00238429	0.0331871
TRPS1	ENSG00000104447	transcriptional repressor GATA binding 1	1.03013	1.38733e-07	1.33895e-05
TEX9	ENSG00000151575	testis expressed 9	1.02995	0.000717929	0.0137995
TGFB3	ENSG00000119699	transforming growth factor beta 3	1.02962	2.69205e-05	0.00107177
FANCF	ENSG00000183161	Fanconi anemia complementation group F	1.02919	7.01965e-07	5.3158e-05
VAMP2	ENSG00000220205	vesicle associated membrane protein 2	1.02908	0.00350731	0.0438811
GXYLT2	ENSG00000172986	glucoside xylosyltransferase 2	1.02787	3.89879e-05	0.00145974
CTTN	ENSG00000085733	cortactin	1.02596	1.00339e-05	0.000474663
IDH2	ENSG00000182054	isocitrate dehydrogenase (NADP(+)) 2. mitochondrial	1.02584	2.21346e-06	0.00013895
RP11-527N22.2	ENSG00000253746	N/A	1.02445	2.60296e-07	2.2922e-05
NHLH2	ENSG00000177551	nescient helix-loop-helix 2	1.0233	0.000254923	0.00628039
LINC00426	ENSG00000238121	long intergenic non-protein coding RNA 426	1.02237	0.000270684	0.00656892
HPCA	ENSG00000121905	hippocalcin	1.02231	3.40383e-06	0.000197183
AMMECR1	ENSG00000101935	Alport syndrome. mental retardation. midface hypoplasia and elliptocytosis chromosomal region gene 1	1.02218	1.7963e-06	0.000117228
SCX	ENSG00000260428	scleraxis bHLH transcription factor	1.02195	0.00115908	0.0197699
RP11-861E21.2	ENSG00000267199	N/A	1.02112	0.000242676	0.00603186
RP11-307C12.11	ENSG00000232093	N/A	1.02099	0.00224089	0.0316959
EPCAM	ENSG00000119888	epithelial cell adhesion molecule	1.01922	0.00224065	0.0316959
TRMU	ENSG00000100416	tRNA 5-methylaminomethyl-2-thiouridylate methyltransferase	1.0182	0.000762764	0.0144365
RMI1	ENSG00000178966	RecQ mediated genome instability 1	1.01775	4.52854e-08	5.24674e-06
POLR3E	ENSG00000058600	RNA polymerase III subunit E	1.01647	0.000327965	0.00764892
HDAC1	ENSG00000116478	histone deacetylase 1	1.01517	0.000990914	0.0175754
KB-1000E4.2	ENSG00000260640	N/A	1.01469	0.00109955	0.0189929
CTD-2349P21.11	ENSG00000265334	N/A	1.01385	0.000306516	0.0072755
OAS3	ENSG00000111331	2'-5'-oligoadenylate synthetase 3	1.01347	0.000146728	0.00413499
TSPAN16	ENSG00000130167	tetraspanin 16	1.01201	0.00168404	0.026071
ILDR1	ENSG00000145103	immunoglobulin like domain containing receptor 1	1.01108	0.00135343	0.0221459
LUM	ENSG00000139329	lumican	1.01007	5.82772e-06	0.000304927
F2RL1	ENSG00000164251	F2R like trypsin receptor 1	1.00935	0.000395888	0.00889872
RP1-78O14.1	ENSG00000257894	N/A	1.00833	0.000252092	0.0062351
CYSRT1	ENSG00000197191	cysteine rich tail 1	1.00741	0.00198188	0.0292361
KIF1B	ENSG00000054523	kinesin family member 1B	1.00676	0.000269906	0.00655321
TP53RK	ENSG00000172315	TP53 regulating kinase	1.00617	0.000404537	0.00904059
CLECL1	ENSG00000184293	C-type lectin like 1	1.00571	0.000587629	0.0119433
MIR155HG	ENSG00000234883	MIR155 host gene	1.0042	0.003004	0.0391626
UNC5A	ENSG00000113763	unc-5 netrin receptor A	1.00311	0.00020359	0.00526599
RP11-284F21.8	ENSG00000260460	N/A	1.0028	9.01078e-05	0.00280724
H2AFY2	ENSG00000099284	H2A histone family member Y2	1.00241	0.000153146	0.0042829
RP3-470B24.5	ENSG00000235994	N/A	-1.00122	0.00270026	0.0362881
OVCH1	ENSG00000187950	ovochymase 1	-1.00313	2.59321e-05	0.001039
RIC3	ENSG00000166405	RIC3 acetylcholine receptor chaperone	-1.00326	3.80601e-06	0.000216002
RP13-516M14.1	ENSG00000260563	N/A	-1.00369	4.02756e-07	3.27169e-05
MYCT1	ENSG00000120279	myc target 1 [Source:HGNC Symbol;Acc:HGNC:23172]	-1.00534	0.000116953	0.00345113
STAB2	ENSG00000136011	stabilin 2	-1.00606	0.000221256	0.00560192
MAF	ENSG00000178573	MAF bZIP transcription factor	-1.00699	4.33127e-05	0.00159203
PVRIG2P	ENSG00000235333	poliovirus receptor related immunoglobulin domain containing 2. pseudogene	-1.00714	0.0011967	0.0201925
FERMT2	ENSG00000073712	fermitin family member 2	-1.00786	0.000442243	0.00966419
GPALPP1	ENSG00000133114	GPALPP motifs containing 1	-1.00904	0.00225197	0.0318061
RP11-165D7.5	ENSG00000274929	N/A	-1.00943	0.000332734	0.00774936
RP11-534L6.5	ENSG00000251413	N/A	-1.00955	0.00118611	0.0201151
SAR1A	ENSG00000079332	secretion associated Ras related GTPase 1A	-1.01	7.61733e-05	0.00245675
APBA1	ENSG00000107282	amyloid beta precursor protein binding family A member 1	-1.01034	1.25628e-05	0.000573747
MYO1D	ENSG00000176658	myosin ID	-1.01068	5.83881e-05	0.00199723
LIMA1	ENSG00000050405	LIM domain and actin binding 1	-1.01439	4.91083e-06	0.000264098
HAS3	ENSG00000103044	hyaluronan synthase 3	-1.01588	0.00253245	0.0346596
USP53	ENSG00000145390	ubiquitin specific peptidase 53	-1.0161	2.59821e-11	8.53894e-09
PTEN	ENSG00000171862	phosphatase and tensin homolog	-1.0183	0.00112942	0.0193957
RPL32	ENSG00000144713	ribosomal protein L32	-1.01903	4.51773e-05	0.00164066
ANKRD20A4	ENSG00000172014	ankyrin repeat domain 20 family member A4	-1.02019	9.01202e-07	6.52956e-05
TMEM43	ENSG00000170876	transmembrane protein 43	-1.02028	4.96269e-05	0.00175732
FOXN3	ENSG00000053254	forkhead box N3	-1.02037	6.89776e-08	7.52365e-06
DHX36	ENSG00000174953	DEAH-box helicase 36	-1.02055	6.14858e-05	0.00208195
RAB3GAP1	ENSG00000115839	RAB3 GTPase activating protein catalytic subunit 1	-1.02112	0.00262452	0.035485
USP53	ENSG00000145390	ubiquitin specific peptidase 53	-1.0222	2.16355e-06	0.000137015
FLT4	ENSG00000037280	fms related tyrosine kinase 4	-1.02399	9.32728e-05	0.00288444
RASA3	ENSG00000185989	RAS p21 protein activator 3	-1.024	0.000131187	0.00376511
MYL9	ENSG00000101335	myosin light chain 9	-1.02418	7.40623e-07	5.55832e-05
COL4A2	ENSG00000134871	collagen type IV alpha 2 chain	-1.02604	0.000513453	0.0108297
NCL	ENSG00000115053	nucleolin	-1.02617	0.00360512	0.0446493
SLC16A12	ENSG00000152779	solute carrier family 16 member 12	-1.02632	8.77279e-05	0.00274944
LINC00942	ENSG00000249628	long intergenic non-protein coding RNA 942	-1.02975	1.33559e-05	0.000602851
RP11-23E10.3	ENSG00000260626	N/A	-1.03325	0.00384611	0.0466234
RNA5SP384	ENSG00000252424	RNA. 5S ribosomal pseudogene 384	-1.03356	2.42471e-06	0.000149619
DENND5B-AS1	ENSG00000255867	DENND5B antisense RNA 1	-1.03421	0.000596835	0.0120622
LINC00326	ENSG00000231023	long intergenic non-protein coding RNA 326	-1.0348	0.00248021	0.034121
HLA-E	ENSG00000204592	major histocompatibility complex. class I. E	-1.03671	5.29789e-05	0.00184786
EIF2S3L	ENSG00000180574	Putative eukaryotic translation initiation factor 2 subunit 3-like protein	-1.03695	0.00140777	0.0227611
SCN11A	ENSG00000168356	sodium voltage-gated channel alpha subunit 11	-1.03745	0.000603263	0.0121557
ZNF106	ENSG00000103994	zinc finger protein 106	-1.0381	8.28934e-05	0.00262663
ANKRD40	ENSG00000154945	ankyrin repeat domain 40	-1.04046	9.43782e-06	0.000455434
OLFML2A	ENSG00000185585	olfactomedin like 2A	-1.04171	1.51825e-05	0.00067262
SEPP1	ENSG00000250722	selenoprotein P. plasma. 1	-1.04211	4.04096e-06	0.000225428
RP11-313E19.2	ENSG00000248388	N/A	-1.04234	0.000279726	0.00674927
NNT-AS1	ENSG00000248092	NNT antisense RNA 1	-1.0441	8.09973e-06	0.000400077
PPP2R1B	ENSG00000137713	protein phosphatase 2 scaffold subunit Abeta	-1.04502	5.09314e-06	0.000272735
RP11-5C23.1	ENSG00000272760	N/A	-1.04599	0.000702883	0.0136302
RN7SL221P	ENSG00000239472	RNA. 7SL. cytoplasmic 221. pseudogene	-1.04635	0.000518531	0.0108977
TOP1MT	ENSG00000184428	topoisomerase (DNA) I. Mitochondrial	-1.04801	0.00055788	0.0114779
AC016907.3	ENSG00000233862	N/A	-1.04901	0.000550475	0.0113814
Y_RNA	ENSG00000202144	Y RNA [Source:RFAM;Acc:RF00019]	-1.05183	0.000668836	0.0131064
RP11-342A23.2	ENSG00000274128	N/A	-1.05205	0.000403321	0.00902649
RP3-500L14.2	ENSG00000272209	N/A	-1.05343	3.0926e-05	0.00120453
Y_RNA	ENSG00000207293	Y RNA	-1.05433	0.00150359	0.0239408
C8ORF34	ENSG00000165084	chromosome 8 open reading frame 34	-1.05638	0.00194825	0.0288576
KLHL30	ENSG00000168427	kelch like family member 30	-1.05737	0.000195165	0.00510853
GABRP	ENSG00000094755	gamma-aminobutyric acid type A receptor pi subunit	-1.06025	0.000589008	0.0119541
RASL10B	ENSG00000270885	RAS like family 10 member B	-1.0606	1.98856e-05	0.000834646
SDCBP2-AS1	ENSG00000234684	SDCBP2 antisense RNA 1	-1.06236	0.00144786	0.0232746
LINC00921	ENSG00000281005	long intergenic non-protein coding RNA 921	-1.06307	2.32124e-07	2.09174e-05
KL	ENSG00000133116	klotho	-1.06326	9.96377e-05	0.0030309
FAM218A	ENSG00000250486	family with sequence similarity 218 member A	-1.06328	0.000262207	0.00641897
RP11-598F7.4	ENSG00000249695	N/A	-1.0633	0.000682082	0.0133219
LRR1	ENSG00000165501	leucine rich repeat protein 1	-1.06421	1.13275e-05	0.000527391
HIC1	ENSG00000177374	hypermethylated in cancer 1	-1.06462	3.03074e-05	0.00118503
SEMA6A	ENSG00000092421	semaphorin 6A	-1.06535	2.3342e-06	0.000144902
GALNT16	ENSG00000100626	polypeptide N-acetylgalactosaminyltransferase 16	-1.06566	0.00130238	0.0214996
RP11-1024P17.1	ENSG00000261468	N/A	-1.06575	1.61035e-05	0.000709668
CCNG1	ENSG00000113328	cyclin G1	-1.06633	4.22541e-05	0.00155767
ASCC1	ENSG00000138303	activating signal cointegrator 1 complex subunit 1	-1.06635	4.49118e-05	0.0016348
RP11-330O11.3	ENSG00000272914	N/A	-1.06743	9.94747e-06	0.000472545
HOXB7	ENSG00000260027	homeobox B7	-1.06814	0.000612851	0.0122773
MT1X	ENSG00000187193	metallothionein 1X	-1.07362	0.00113576	0.019478
ACTR10	ENSG00000131966	actin-related protein 10 homolog	-1.07408	1.00857e-06	7.19345e-05
NTRK3	ENSG00000140538	neurotrophic receptor tyrosine kinase 3	-1.07562	0.0019818	0.0292361
MAB21L1	ENSG00000180660	mab-21 like 1	-1.07593	0.000120192	0.00351782
MTO1	ENSG00000135297	mitochondrial tRNA translation optimization 1	-1.07618	2.51957e-06	0.000154314
DIXDC1	ENSG00000150764	DIX domain containing 1	-1.07705	3.52209e-06	0.000202189
KCNJ8	ENSG00000121361	potassium voltage-gated channel subfamily J member 8	-1.07731	5.784e-05	0.00198118
RASD1	ENSG00000108551	ras related dexamethasone induced 1	-1.07839	0.00187205	0.0280323
TRAPPC10	ENSG00000160218	trafficking protein particle complex 10	-1.07881	0.000228518	0.00573955
RP11-378J18.8	ENSG00000272750	N/A	-1.08005	2.73784e-07	2.3859e-05
RP11-483L5.1	ENSG00000255462	N/A	-1.08034	0.00174845	0.0267224
OPN5	ENSG00000124818	opsin 5	-1.08182	4.84534e-06	0.000261134
MCAM	ENSG00000076706	melanoma cell adhesion molecule	-1.08206	0.00205793	0.0299851
RP1-278D1.2	ENSG00000279587	N/A	-1.08588	0.000308341	0.00730303
RNU6-34P	ENSG00000201744	RNA. U6 small nuclear 34. pseudogene	-1.08656	0.00187972	0.0280969
RP5-884M6.1	ENSG00000228742	N/A	-1.0908	0.00368424	0.0453693
IL17RD	ENSG00000144730	interleukin 17 receptor D	-1.09116	0.00155161	0.0244735
RPL26	ENSG00000161970	ribosomal protein L26	-1.09594	0.00078882	0.01485
SNORD13P1	ENSG00000238498	small nucleolar RNA. C/D box 13 pseudogene 1	-1.09637	0.000344165	0.00795806
CBLN4	ENSG00000054803	cerebellin 4 precursor	-1.09955	0.00179845	0.0271974
RHOQ	ENSG00000119729	ras homolog family member Q	-1.09987	1.32363e-05	0.000598775
SASH1	ENSG00000111961	SAM and SH3 domain containing 1	-1.10079	1.5936e-07	1.52341e-05
SMAD6	ENSG00000137834	SMAD family member 6	-1.10174	2.78867e-06	0.000167731
KAT2B	ENSG00000114166	lysine acetyltransferase 2B	-1.10365	0.00220876	0.0313878
CLCA4	ENSG00000016602	chloride channel accessory 4	-1.10402	0.000174134	0.00469993
B3GALT4	ENSG00000235863	beta-1.3-galactosyltransferase 4	-1.10592	0.00153662	0.0242849
TRHDE-AS1	ENSG00000236333	TRHDE antisense RNA 1	-1.10597	0.000405226	0.00904548
PTN	ENSG00000105894	pleiotrophin	-1.10672	0.00280167	0.0372689
TFCP2L1	ENSG00000115112	transcription factor CP2-like 1	-1.10693	0.000568177	0.0116326
PALMD	ENSG00000099260	palmdelphin	-1.10718	1.73049e-05	0.00075142
FAM213A	ENSG00000122378	family with sequence similarity 213 member A	-1.10739	4.28769e-07	3.44694e-05
UBE3B	ENSG00000151148	ubiquitin protein ligase E3B	-1.10761	0.00200566	0.0294284
RP11-964E11.2	ENSG00000258661	N/A	-1.10817	0.00290575	0.0382762
CFAP61	ENSG00000089101	cilia and flagella associated protein 61	-1.10828	0.000912446	0.0165097
AC005154.6	ENSG00000196295	N/A	-1.10912	1.86369e-10	4.83052e-08
LOH12CR2	ENSG00000205791	loss of heterozygosity. 12. chromosomal region 2 (non-protein coding)	-1.10931	0.000544028	0.0112759
RP11-809N15.2	ENSG00000227535	N/A	-1.11023	0.00208519	0.0302858
RP11-116O18.1	ENSG00000266968	N/A	-1.11084	0.000138494	0.00393885
PDE11A	ENSG00000128655	phosphodiesterase 11A	-1.11131	3.14104e-07	2.65447e-05
TSPAN3	ENSG00000140391	tetraspanin 3	-1.1116	5.28995e-07	4.09943e-05
RP11-573D15.8	ENSG00000197099	N/A	-1.1123	0.000221949	0.00561099
ITGA1	ENSG00000213949	integrin subunit alpha 1	-1.11241	1.14345e-05	0.000530899
BCAS1	ENSG00000064787	breast carcinoma amplified sequence 1	-1.11306	0.000243274	0.00604184
GLS	ENSG00000115419	glutaminase	-1.11353	0.000708839	0.0136929
GABRE	ENSG00000102287	gamma-aminobutyric acid type A receptor epsilon subunit	-1.11444	3.08996e-05	0.00120444
GSN	ENSG00000148180	gelsolin	-1.11479	3.41517e-06	0.000197385
VIM	ENSG00000026025	vimentin	-1.11581	0.0018903	0.0282467
RP11-863K10.7	ENSG00000183154	N/A	-1.11719	3.52241e-06	0.000202189
MTUS1	ENSG00000129422	microtubule associated tumor suppressor 1	-1.11741	4.7027e-05	0.00168663
KCNA5	ENSG00000130037	potassium voltage-gated channel subfamily A member 5	-1.11751	0.000184737	0.0049071
RABL6	ENSG00000196642	RAB. member RAS oncogene family-like 6	-1.11811	4.27724e-05	0.00157447
HOXA2	ENSG00000105996	homeobox A2	-1.11824	8.94562e-05	0.00279213
FANCI	ENSG00000140525	Fanconi anemia complementation group I	-1.11853	0.00241075	0.0334769
RP4-713A8.1	ENSG00000272161	N/A	-1.11949	0.00293551	0.0385194
FOS	ENSG00000170345	Fos proto-oncogene. AP-1 transcription factor subunit	-1.12152	0.000709655	0.0136981
SMIM10L2A	ENSG00000178947	small integral membrane protein 10 like 2A	-1.12167	8.20314e-06	0.000404391
DDX11	ENSG00000013573	DEAD/H-box helicase 11	-1.12214	0.00174897	0.0267224
RPP30	ENSG00000148688	ribonuclease P/MRP subunit p30	-1.12219	6.86058e-05	0.00227253
PNMA6A	ENSG00000235961	paraneoplastic Ma antigen family member 6A	-1.12438	6.45914e-05	0.00216235
PPME1	ENSG00000214517	protein phosphatase methylesterase 1	-1.12501	0.00015804	0.00437701
RNU6-40P	ENSG00000206981	RNA. U6 small nuclear 40. pseudogene	-1.12521	0.00125014	0.0208494
PADI4	ENSG00000159339	peptidyl arginine deiminase 4	-1.12524	0.000112508	0.00335542
PC	ENSG00000173599	pyruvate carboxylase	-1.12574	0.000223831	0.00564437
MGST2	ENSG00000085871	microsomal glutathione S-transferase 2 [Source:HGNC Symbol;Acc:HGNC:7063]	-1.12693	0.00195736	0.0289476
C3	ENSG00000125730	complement component 3	-1.1271	1.44946e-05	0.000649004
TRDN	ENSG00000186439	triadin	-1.12795	3.30183e-05	0.00126641
FBXO16	ENSG00000214050	F-box protein 16	-1.12895	0.00121003	0.0203287
CLEC14A	ENSG00000176435	C-type lectin domain family 14 member A	-1.12923	0.000388364	0.00877286
PLAC9	ENSG00000189129	placenta specific 9	-1.12923	0.000455352	0.00988621
LNPEP	ENSG00000113441	leucyl and cystinyl aminopeptidase	-1.12963	0.000158078	0.00437701
FAM20C	ENSG00000177706	family with sequence similarity 20 member C	-1.13016	0.00116763	0.0198553
ECHS1	ENSG00000127884	enoyl-CoA hydratase. short chain 1	-1.13087	1.89664e-06	0.000122739
PALM	ENSG00000099864	paralemmin	-1.13258	0.000164796	0.00451824
OR2A1	ENSG00000221970	olfactory receptor family 2 subfamily A member 1	-1.13279	6.12895e-05	0.0020767
COX4I2	ENSG00000131055	cytochrome c oxidase subunit 4I2	-1.13488	2.81914e-05	0.00111618
CITED2	ENSG00000164442	Cbp/p300 interacting transactivator with Glu/Asp rich carboxy-terminal domain 2	-1.13556	1.17857e-05	0.00054469
OXCT1	ENSG00000083720	3-oxoacid CoA-transferase 1	-1.13598	3.66404e-06	0.000209125
OR2A42	ENSG00000212807	olfactory receptor family 2 subfamily A member 42	-1.13664	6.0451e-05	0.00205521
FAM69B	ENSG00000165716	family with sequence similarity 69 member B	-1.1384	0.00189335	0.0282838
FAM150B	ENSG00000189292	family with sequence similarity 150 member B	-1.13974	0.00237133	0.0330664
RP11-775C24.5	ENSG00000277782	N/A	-1.14041	0.000877787	0.0160035
GTSE1-AS1	ENSG00000277232	GTSE1 antisense RNA 1	-1.14054	9.96331e-06	0.000472627
MYLK-AS1	ENSG00000239523	MYLK antisense RNA 1	-1.1409	0.00115074	0.0196612
SOX5	ENSG00000134532	SRY-box 5	-1.14226	1.78037e-08	2.3746e-06
DNMT1	ENSG00000130816	DNA methyltransferase 1	-1.14282	0.00162852	0.0254544
HNMT	ENSG00000150540	histamine N-methyltransferase	-1.14338	2.55058e-10	6.2868e-08
HBEGF	ENSG00000113070	heparin binding EGF like growth factor	-1.14406	0.000116679	0.00344914
FLJ42393	ENSG00000279891	uncharacterized LOC401105	-1.14416	0.00264052	0.0356534
EMP1	ENSG00000134531	epithelial membrane protein 1	-1.14546	0.000156962	0.0043581
ELOVL3	ENSG00000119915	ELOVL fatty acid elongase 3	-1.14559	0.00318596	0.0410242
CSRNP1	ENSG00000144655	cysteine and serine rich nuclear protein 1	-1.14682	2.53705e-05	0.00102138
TSPAN6	ENSG00000000003	tetraspanin 6	-1.14731	1.00703e-07	1.04405e-05
MAGI2-AS3	ENSG00000234456	MAGI2 antisense RNA 3	-1.1474	1.89007e-09	3.54621e-07
RPLP2	ENSG00000177600	ribosomal protein lateral stalk subunit P2	-1.14793	0.00217907	0.0311456
RAB7B	ENSG00000276600	RAB7B. member RAS oncogene family	-1.14816	1.06928e-05	0.000502962
RP11-1000B6.7	ENSG00000276724	N/A	-1.14893	7.82299e-07	5.81899e-05
WDFY3-AS2	ENSG00000180769	WDFY3 antisense RNA 2	-1.14932	1.16534e-09	2.33454e-07
QKI	ENSG00000112531	QKI. KH domain containing RNA binding	-1.15034	1.15608e-07	1.16669e-05
SMIM10	ENSG00000184785	small integral membrane protein 10	-1.15177	2.8618e-06	0.000171718
AOX1	ENSG00000138356	aldehyde oxidase 1	-1.15203	9.72273e-06	0.000465165
MIR6880	ENSG00000275967	microRNA 6880	-1.15334	0.00372907	0.045667
SMOC1	ENSG00000198732	SPARC related modular calcium binding 1	-1.15623	0.000176546	0.00474212
RP11-490M8.1	ENSG00000260025	N/A	-1.1567	9.86825e-06	0.000469891
SNOU13	ENSG00000238645	Small nucleolar RNA U13	-1.15854	0.000508369	0.0107405
SNOU13	ENSG00000238295	Small nucleolar RNA U13 [Source:RFAM;Acc:RF01210]	-1.16048	0.000376577	0.00854165
MYL6	ENSG00000092841	myosin light chain 6	-1.16161	1.51958e-08	2.06511e-06
VKORC1L1	ENSG00000196715	vitamin K epoxide reductase complex subunit 1 like 1	-1.16194	8.3471e-07	6.14349e-05
CTD-2562J17.6	ENSG00000279117	N/A	-1.16238	7.58423e-07	5.67497e-05
RNA5SP178	ENSG00000222312	RNA. 5S ribosomal pseudogene 178	-1.16453	3.60445e-05	0.00136375
RNF180	ENSG00000164197	ring finger protein 180 [Source:HGNC Symbol;Acc:HGNC:27752]	-1.16484	1.23002e-06	8.56635e-05
RP11-142A22.3	ENSG00000278943	N/A	-1.16498	3.92345e-05	0.0014657
FGF10	ENSG00000070193	fibroblast growth factor 10	-1.16635	7.29959e-05	0.00237416
RSRP1	ENSG00000117616	arginine and serine rich protein 1	-1.16665	2.32886e-06	0.000144749
JADE1	ENSG00000077684	jade family PHD finger 1	-1.16729	2.26756e-08	2.88657e-06
SNORA69	ENSG00000212206	Small nucleolar RNA SNORA69	-1.16736	3.83758e-05	0.00144004
PPL	ENSG00000118898	periplakin	-1.16739	1.50192e-06	0.000101507
SYNPO	ENSG00000171992	synaptopodin	-1.16751	4.82514e-05	0.00172195
PRSS12	ENSG00000164099	protease. serine 12	-1.16819	0.000144102	0.00406842
LA16C-359F1.1	ENSG00000276984	N/A	-1.16821	0.00100866	0.0177897
PPP1R3G	ENSG00000219607	protein phosphatase 1 regulatory subunit 3G	-1.17011	2.59576e-06	0.000157636
INTS10	ENSG00000104613	integrator complex subunit 10	-1.17132	2.64075e-05	0.00105552
GBE1	ENSG00000114480	glucan (1.4-alpha-). branching enzyme 1	-1.17211	5.24323e-05	0.0018355
AP1G2	ENSG00000213983	adaptor related protein complex 1 gamma 2 subunit	-1.17293	0.000479873	0.0103029
RNA5SP103	ENSG00000238379	RNA. 5S ribosomal pseudogene 103	-1.1735	5.30292e-05	0.00184786
DNAJC22	ENSG00000178401	DnaJ heat shock protein family (Hsp40) member C22	-1.17519	0.000200005	0.00520541
LINC01023	ENSG00000272523	long intergenic non-protein coding RNA 1023	-1.17694	0.00047289	0.0101791
MOGAT2	ENSG00000166391	monoacylglycerol O-acyltransferase 2	-1.1771	0.000469618	0.0101303
XG	ENSG00000124343	Xg blood group	-1.17781	0.000160889	0.00443773
JPH3	ENSG00000154118	junctophilin 3	-1.17887	0.00218839	0.0312001
CHD1	ENSG00000153922	chromodomain helicase DNA binding protein 1	-1.17906	0.000102056	0.00309511
ETFA	ENSG00000140374	electron transfer flavoprotein alpha subunit	-1.17907	1.68069e-06	0.000111638
OLFM2	ENSG00000105088	olfactomedin 2	-1.17989	0.00241423	0.0334882
MAML2	ENSG00000184384	mastermind like transcriptional coactivator 2	-1.17991	1.35241e-07	1.3128e-05
RP11-567M16.5	ENSG00000266901	N/A	-1.18006	7.09462e-06	0.000360342
C3	ENSG00000125730	complement component 3	-1.18217	3.78795e-05	0.00142681
RP11-129M16.4	ENSG00000277879	N/A	-1.18454	3.79382e-05	0.00142681
ANXA1	ENSG00000135046	annexin A1	-1.18482	4.43593e-05	0.00162102
DUSP1	ENSG00000120129	dual specificity phosphatase 1	-1.18694	0.00016261	0.00447539
NOVA1	ENSG00000139910	NOVA alternative splicing regulator 1	-1.18715	3.23129e-07	2.72159e-05
RP11-254F7.2	ENSG00000260077	N/A	-1.18742	5.60856e-07	4.32539e-05
RP11-379B18.5	ENSG00000241288	N/A	-1.18744	0.00201606	0.0295291
ARHGEF6	ENSG00000129675	Rac/Cdc42 guanine nucleotide exchange factor 6	-1.18931	0.000179879	0.00481109
RP11-252C24.3	ENSG00000282906	N/A	-1.19089	0.0035992	0.044598
PRDM14	ENSG00000147596	PR/SET domain 14	-1.19198	0.000823724	0.0152534
PAK3	ENSG00000077264	p21 (RAC1) activated kinase 3	-1.19333	1.28651e-07	1.26594e-05
BMP6	ENSG00000153162	bone morphogenetic protein 6	-1.19535	2.48344e-05	0.00100382
AC144831.1	ENSG00000261888	N/A	-1.19738	0.000500414	0.0106081
EGR1	ENSG00000120738	early growth response 1	-1.19746	0.000114195	0.00339367
UBE3C	ENSG00000009335	ubiquitin protein ligase E3C	-1.20259	0.00197759	0.0292038
RP11-226M10.3	ENSG00000279281	N/A	-1.2051	0.000473123	0.0101797
ABCC9	ENSG00000069431	ATP binding cassette subfamily C member 9	-1.20524	6.34053e-05	0.00212787
RNU6V	ENSG00000206832	RNA. U6 small nuclear variant sequence with SNRPE pseudogene sequence	-1.20557	0.00084752	0.0155988
PGM5P3-AS1	ENSG00000277631	PGM5P3 antisense RNA 1	-1.20588	9.69927e-05	0.00296119
RNU6-17P	ENSG00000206972	RNA. U6 small nuclear 17. pseudogene	-1.20608	0.00144602	0.0232523
UBTD1	ENSG00000165886	ubiquitin domain containing 1	-1.20757	0.00211962	0.0306004
GNG11	ENSG00000127920	G protein subunit gamma 11	-1.20885	1.64462e-05	0.000722241
DESI2	ENSG00000121644	desumoylating isopeptidase 2	-1.21066	0.00125149	0.0208517
OR51E1	ENSG00000180785	olfactory receptor family 51 subfamily E member 1	-1.21141	5.41375e-05	0.00187997
GPAM	ENSG00000119927	glycerol-3-phosphate acyltransferase. mitochondrial	-1.21193	2.58925e-05	0.00103824
AKAP12	ENSG00000131016	A-kinase anchoring protein 12	-1.21357	9.19816e-07	6.63574e-05
EDN1	ENSG00000078401	endothelin 1	-1.21425	2.17342e-06	0.000137122
RP5-1052I5.2	ENSG00000267561	N/A	-1.21536	0.00141681	0.0228742
PHYKPL	ENSG00000175309	5-phosphohydroxy-L-lysine phospho-lyase	-1.21537	0.000391495	0.00882364
ALAD	ENSG00000148218	aminolevulinate dehydratase	-1.21849	0.000442118	0.00966419
AC010883.5	ENSG00000234936	N/A	-1.21862	9.48347e-06	0.00045676
SH3BGRL2	ENSG00000198478	SH3 domain binding glutamate rich protein like 2	-1.21937	3.49974e-08	4.16022e-06
EVL	ENSG00000196405	Enah/Vasp-like	-1.22093	0.00170876	0.026324
SOBP	ENSG00000112320	sine oculis binding protein homolog	-1.22141	6.85164e-13	3.74479e-10
NATD1	ENSG00000274180	N-acetyltransferase domain containing 1	-1.22513	6.76724e-06	0.000346868
CACNA2D1	ENSG00000153956	calcium voltage-gated channel auxiliary subunit alpha2delta 1	-1.22643	1.12856e-07	1.14874e-05
RP1-313I6.12	ENSG00000272009	N/A	-1.22739	1.79239e-05	0.000772293
PCDH18	ENSG00000189184	protocadherin 18	-1.22759	2.69828e-05	0.0010734
USP40	ENSG00000085982	ubiquitin specific peptidase 40	-1.22763	0.000177675	0.00476483
SLC2A3	ENSG00000059804	solute carrier family 2 member 3	-1.22897	0.000647653	0.012796
RPS16	ENSG00000105193	ribosomal protein S16	-1.22934	0.00151002	0.0240052
ZNF749	ENSG00000186230	zinc finger protein 749	-1.23058	0.000302782	0.00720189
ERV3-1	ENSG00000213462	endogenous retrovirus group 3 member 1	-1.23389	6.14353e-06	0.000319457
TMEM56	ENSG00000152078	transmembrane protein 56	-1.23428	8.07634e-08	8.62214e-06
AJ011932.1	ENSG00000274248	N/A	-1.23514	1.57267e-07	1.50626e-05
LYVE1	ENSG00000133800	lymphatic vessel endothelial hyaluronan receptor 1	-1.23857	4.14313e-06	0.000229437
RP11-153K16.2	ENSG00000115934	N/A	-1.23951	5.33786e-06	0.000284025
CTSA	ENSG00000064601	cathepsin A	-1.24344	1.65579e-07	1.57387e-05
FBLN5	ENSG00000140092	fibulin 5	-1.24438	6.97787e-06	0.00035513
RBM28	ENSG00000106344	RNA binding motif protein 28	-1.24487	0.000828856	0.0153113
CLU	ENSG00000120885	clusterin	-1.24499	1.21202e-05	0.000556566
ADD3-AS1	ENSG00000203876	ADD3 antisense RNA 1	-1.24563	9.47078e-05	0.00291088
FOLR1	ENSG00000110195	folate receptor 1	-1.24912	0.00315087	0.0407393
RNU6-32P	ENSG00000206675	RNA. U6 small nuclear 32. pseudogene	-1.24924	0.000739102	0.0140934
MT1F	ENSG00000198417	metallothionein 1F	-1.25331	0.000627651	0.0124892
USHBP1	ENSG00000130307	USH1 protein network component harmonin binding protein 1	-1.25387	1.24471e-05	0.000569295
BOK	ENSG00000176720	BOK. BCL2 family apoptosis regulator	-1.25527	8.67458e-06	0.000423891
TRDC	ENSG00000211829	T cell receptor delta constant	-1.25725	0.000103422	0.00312711
GIMAP1	ENSG00000213203	GTPase. IMAP family member 1	-1.25804	6.77758e-08	7.42478e-06
PLIN2	ENSG00000147872	perilipin 2	-1.25998	0.000751166	0.0142747
ZBED3	ENSG00000132846	zinc finger BED-type containing 3	-1.26059	1.92522e-05	0.000815552
GRK3	ENSG00000100077	G protein-coupled receptor kinase 3	-1.2631	6.16749e-09	9.60124e-07
PHLDB1	ENSG00000019144	pleckstrin homology like domain family B member 1	-1.2655	4.28611e-08	4.98885e-06
RNASEH2C	ENSG00000172922	ribonuclease H2 subunit C	-1.26626	0.000204771	0.00528568
OXCT1-AS1	ENSG00000248668	OXCT1 antisense RNA 1	-1.26653	3.05706e-07	2.59221e-05
GSN	ENSG00000148180	gelsolin	-1.26654	5.23953e-05	0.0018355
BRINP1	ENSG00000078725	BMP/retinoic acid inducible neural specific 1	-1.26667	0.000931133	0.0167634
RNU6-19P	ENSG00000207449	RNA. U6 small nuclear 19. pseudogene	-1.2679	0.000308127	0.00730138
ADRA2A	ENSG00000150594	adrenoceptor alpha 2A	-1.26842	8.94173e-06	0.000435253
RIMKLB	ENSG00000166532	ribosomal modification protein rimK like family member B	-1.26972	1.18514e-05	0.000547221
ALDH1A1	ENSG00000165092	aldehyde dehydrogenase 1 family member A1	-1.27016	2.22054e-06	0.000139221
RP11-231C18.2	ENSG00000248518	N/A	-1.27055	0.000202348	0.00524466
EIF5	ENSG00000100664	eukaryotic translation initiation factor 5	-1.27289	1.20017e-07	1.19494e-05
PARK2	ENSG00000185345	parkin RBR E3 ubiquitin protein ligase	-1.27316	1.58378e-08	2.13505e-06
TXNIP	ENSG00000265972	thioredoxin interacting protein	-1.27447	0.000709272	0.013696
RGS2	ENSG00000116741	regulator of G-protein signaling 2	-1.27686	1.4146e-05	0.000636226
ZNF385B	ENSG00000144331	zinc finger protein 385B	-1.27874	1.71771e-05	0.000746515
ZBTB16	ENSG00000109906	zinc finger and BTB domain containing 16	-1.2789	3.22836e-05	0.00124202
ADCY5	ENSG00000173175	adenylate cyclase 5	-1.27901	1.78474e-06	0.0001167
SPTBN1	ENSG00000115306	spectrin beta. non-erythrocytic 1	-1.28192	2.58074e-09	4.56928e-07
RP5-839B4.8	ENSG00000243961	N/A	-1.28221	0.00250486	0.0343755
SFRP1	ENSG00000104332	secreted frizzled related protein 1	-1.28302	0.00118975	0.0201569
MYH11	ENSG00000133392	myosin heavy chain 11	-1.28618	4.74939e-06	0.000256588
RP1-193H18.2	ENSG00000267194	N/A	-1.28724	3.14624e-06	0.000185683
PPL	ENSG00000118898	periplakin	-1.28827	0.000521901	0.0109436
JUN	ENSG00000177606	Jun proto-oncogene. AP-1 transcription factor subunit	-1.2899	5.19563e-07	4.0567e-05
STAT6	ENSG00000166888	signal transducer and activator of transcription 6	-1.29043	1.53688e-05	0.000679675
SYNE2	ENSG00000054654	spectrin repeat containing nuclear envelope protein 2	-1.2908	0.000912844	0.016511
MCM4	ENSG00000104738	minichromosome maintenance complex component 4	-1.29144	0.000457549	0.00992105
SYNPO2	ENSG00000172403	synaptopodin 2	-1.29231	2.04492e-07	1.86954e-05
RBMS3	ENSG00000144642	RNA binding motif single stranded interacting protein 3	-1.2952	3.61958e-08	4.29254e-06
RP3-333A15.1	ENSG00000235782	N/A	-1.29869	0.000135309	0.00386358
DMKN	ENSG00000161249	dermokine	-1.29893	0.000202804	0.00525148
EBF2	ENSG00000221818	early B-cell factor 2	-1.29926	8.41908e-07	6.18009e-05
LIMCH1	ENSG00000064042	LIM and calponin homology domains 1	-1.29984	0.00276533	0.0369222
RP11-470P21.2	ENSG00000229312	N/A	-1.30041	0.00248515	0.0341703
VLDLR-AS1	ENSG00000236404	VLDLR antisense RNA 1	-1.30081	1.56244e-06	0.000104873
TMEM220	ENSG00000187824	transmembrane protein 220	-1.3027	8.59872e-08	9.10252e-06
AGMO	ENSG00000187546	alkylglycerol monooxygenase	-1.30483	2.96889e-07	2.53886e-05
VWF	ENSG00000110799	von Willebrand factor	-1.30587	1.06748e-06	7.56003e-05
RP11-295P9.3	ENSG00000239665	N/A	-1.30712	1.23468e-10	3.48783e-08
DST	ENSG00000151914	dystonin	-1.30734	0.000600448	0.0121148
VGLL3	ENSG00000206538	vestigial like family member 3	-1.3098	2.67196e-07	2.33834e-05
RP11-295M18.6	ENSG00000272823	N/A	-1.30993	6.25168e-07	4.77016e-05
ETFB	ENSG00000105379	electron transfer flavoprotein beta subunit	-1.31007	2.93914e-10	7.0042e-08
ARL4A	ENSG00000122644	ADP ribosylation factor like GTPase 4A	-1.31026	1.02555e-08	1.48518e-06
COL6A6	ENSG00000206384	collagen type VI alpha 6 chain	-1.31078	8.52575e-10	1.77149e-07
SH3KBP1	ENSG00000147010	SH3 domain containing kinase binding protein 1	-1.31255	1.49149e-05	0.000662515
RECK	ENSG00000122707	reversion inducing cysteine rich protein with kazal motifs	-1.31277	7.71406e-06	0.000386194
RP11-20J15.3	ENSG00000229116	N/A	-1.31314	1.11265e-06	7.84095e-05
PRELP	ENSG00000188783	proline and arginine rich end leucine rich repeat protein	-1.31376	1.48745e-05	0.000661301
CHIT1	ENSG00000133063	chitinase 1	-1.31492	0.000572198	0.0116959
GABARAPL3	ENSG00000279980	GABA type A receptor associated protein like 3 pseudogene	-1.31585	6.24505e-12	2.43426e-09
GNAZ	ENSG00000128266	G protein subunit alpha z	-1.31628	5.14387e-09	8.1851e-07
VLDLR	ENSG00000147852	very low density lipoprotein receptor	-1.3175	2.32182e-10	5.80837e-08
PSMA1	ENSG00000129084	proteasome subunit alpha 1	-1.31863	4.5923e-05	0.00165887
RN7SKP48	ENSG00000201901	RNA. 7SK small nuclear pseudogene 48	-1.31883	0.00119647	0.0201925
LINC00924	ENSG00000259134	long intergenic non-protein coding RNA 924	-1.32039	1.10368e-05	0.000515764
RP11-552M6.1	ENSG00000280348	N/A	-1.32215	0.000813051	0.0151361
RP4-612B15.3	ENSG00000261737	N/A	-1.32504	1.22555e-05	0.000562266
ACSS3	ENSG00000111058	acyl-CoA synthetase short-chain family member 3	-1.32537	2.64887e-08	3.27255e-06
KAT2B	ENSG00000114166	lysine acetyltransferase 2B	-1.32551	0.00014115	0.00400308
CTIF	ENSG00000134030	cap binding complex dependent translation initiation factor	-1.32563	4.56408e-07	3.64279e-05
PECR	ENSG00000115425	peroxisomal trans-2-enoyl-CoA reductase	-1.32739	5.18177e-07	4.05218e-05
TM4SF4	ENSG00000169903	transmembrane 4 L six family member 4	-1.3274	9.37211e-06	0.000453132
TF	ENSG00000091513	transferrin	-1.3274	0.00110596	0.0190645
S1PR1	ENSG00000170989	sphingosine-1-phosphate receptor 1	-1.32787	0.000320596	0.00753639
IRS2	ENSG00000185950	insulin receptor substrate 2	-1.32834	1.80019e-06	0.000117228
ZBTB47	ENSG00000114853	zinc finger and BTB domain containing 47	-1.32868	0.000359345	0.00826198
CA12	ENSG00000074410	carbonic anhydrase 12	-1.3312	0.000203925	0.00526926
DACT2	ENSG00000164488	dishevelled binding antagonist of beta catenin 2	-1.33188	0.000805072	0.0150321
GCLC	ENSG00000001084	glutamate-cysteine ligase catalytic subunit	-1.33278	7.71881e-06	0.000386194
LIFR	ENSG00000113594	leukemia inhibitory factor receptor alpha	-1.33446	2.06994e-06	0.00013259
B4GALT6	ENSG00000118276	beta-1.4-galactosyltransferase 6	-1.33702	8.37688e-09	1.24989e-06
TIA1	ENSG00000116001	TIA1 cytotoxic granule-associated RNA binding protein	-1.33789	2.58262e-05	0.00103641
MIR6723	ENSG00000278791	microRNA 6723	-1.34042	6.2609e-05	0.00210862
RP5-991B18.1	ENSG00000281365	N/A	-1.34119	3.19683e-05	0.00123366
CXCR2	ENSG00000180871	C-X-C motif chemokine receptor 2	-1.3412	4.86824e-05	0.00173119
RP11-86K22.2	ENSG00000274719	N/A	-1.34215	2.43099e-05	0.000988975
SSPN	ENSG00000123096	sarcospan	-1.34228	1.19295e-07	1.19492e-05
RAPGEF3	ENSG00000079337	Rap guanine nucleotide exchange factor 3	-1.34252	3.50426e-05	0.00133488
CD34	ENSG00000174059	CD34 molecule	-1.34269	6.05329e-08	6.73402e-06
SLC22A17	ENSG00000092096	solute carrier family 22 member 17	-1.34279	3.60176e-05	0.00136375
EEPD1	ENSG00000122547	endonuclease/exonuclease/phosphatase family domain containing 1	-1.34308	1.87139e-08	2.48283e-06
RXRA	ENSG00000186350	retinoid X receptor alpha	-1.34341	4.68171e-05	0.0016815
EIF3K	ENSG00000178982	eukaryotic translation initiation factor 3 subunit K	-1.34693	0.000426244	0.00941276
MRC1	ENSG00000260314	mannose receptor. C type 1	-1.34981	1.38071e-08	1.8977e-06
ID4	ENSG00000172201	inhibitor of DNA binding 4. HLH protein	-1.35528	1.49293e-06	0.000101035
CSN2	ENSG00000135222	casein beta	-1.35765	0.0019718	0.0291268
INPP5K	ENSG00000132376	inositol polyphosphate-5-phosphatase K	-1.36117	5.25532e-05	0.00183637
RNF157	ENSG00000141576	ring finger protein 157	-1.36325	4.68898e-06	0.000254069
ECHDC2	ENSG00000121310	enoyl-CoA hydratase domain containing 2	-1.36329	2.70092e-06	0.00016343
DNLZ	ENSG00000213221	DNL-type zinc finger	-1.36348	0.00130304	0.0215034
P2RY12	ENSG00000169313	purinergic receptor P2Y12	-1.36614	7.91786e-05	0.00253266
FAM89A	ENSG00000182118	family with sequence similarity 89 member A	-1.36826	1.53748e-06	0.000103493
LARP6	ENSG00000166173	La ribonucleoprotein domain family member 6	-1.36881	1.96666e-08	2.58197e-06
PICSAR	ENSG00000275874	P38 inhibited cutaneous squamous cell carcinoma associated lincRNA	-1.37023	4.65969e-05	0.00167599
KBTBD11	ENSG00000176595	kelch repeat and BTB domain containing 11	-1.37172	1.33638e-12	6.58796e-10
CNTNAP3B	ENSG00000154529	contactin associated protein-like 3B	-1.37546	9.33942e-10	1.92444e-07
RAP1A	ENSG00000116473	RAP1A. member of RAS oncogene family	-1.37993	4.87671e-10	1.09962e-07
NARF	ENSG00000141562	nuclear prelamin A recognition factor	-1.38223	0.00016915	0.00460995
LRP1B	ENSG00000168702	LDL receptor related protein 1B	-1.38397	0.000467821	0.0101046
RHOXF1	ENSG00000101883	Rhox homeobox family member 1	-1.387	3.68731e-07	3.03949e-05
PREX2	ENSG00000046889	phosphatidylinositol-3.4.5-trisphosphate dependent Rac exchange factor 2	-1.39193	1.97755e-08	2.58951e-06
TPM2	ENSG00000198467	tropomyosin 2	-1.39339	4.29128e-07	3.44694e-05
AC003986.6	ENSG00000232821	N/A	-1.39515	8.04923e-08	8.61148e-06
CLDN8	ENSG00000156284	claudin 8	-1.39651	0.000113352	0.0033766
TIE1	ENSG00000066056	tyrosine kinase with immunoglobulin like and EGF like domains 1	-1.39659	4.22712e-08	4.94307e-06
TLCD2	ENSG00000185561	TLC domain containing 2	-1.39732	4.98885e-10	1.11989e-07
ALDH2	ENSG00000111275	aldehyde dehydrogenase 2 family (mitochondrial)	-1.39868	3.56609e-07	2.95897e-05
TTC5	ENSG00000136319	tetratricopeptide repeat domain 5	-1.40105	3.20975e-05	0.00123675
ANGPTL2	ENSG00000136859	angiopoietin like 2	-1.40581	1.88586e-05	0.000803614
RP11-95P13.1	ENSG00000230024	N/A	-1.40592	6.01749e-06	0.000313877
SNORA77	ENSG00000221083	Small nucleolar RNA SNORA77	-1.40652	1.04911e-05	0.000493939
PDZD2	ENSG00000133401	PDZ domain containing 2	-1.40984	2.96867e-06	0.000177074
LINC00598	ENSG00000215483	long intergenic non-protein coding RNA 598	-1.41036	1.75097e-07	1.6349e-05
PDE2A	ENSG00000186642	phosphodiesterase 2A	-1.41063	0.00108787	0.0188821
CBX7	ENSG00000100307	chromobox 7	-1.41305	5.03334e-11	1.52465e-08
SHISA6	ENSG00000188803	shisa family member 6	-1.41323	1.17026e-06	8.19558e-05
FGFBP1	ENSG00000137440	fibroblast growth factor binding protein 1	-1.4135	0.000814997	0.0151578
ANGPTL1	ENSG00000116194	angiopoietin like 1	-1.41475	2.06637e-08	2.66318e-06
CYP46A1	ENSG00000036530	cytochrome P450 family 46 subfamily A member 1	-1.41999	2.85659e-06	0.000171611
NDN	ENSG00000182636	necdin. MAGE family member	-1.42217	6.80412e-09	1.03991e-06
RP11-305K5.1	ENSG00000272990	N/A	-1.42316	6.18355e-05	0.00208919
GDF10	ENSG00000266524	growth differentiation factor 10	-1.42347	3.57205e-05	0.00135557
RP11-199F11.2	ENSG00000262251	N/A	-1.42406	9.35856e-07	6.72252e-05
DST	ENSG00000151914	dystonin	-1.43061	9.07371e-05	0.00282335
RSPO3	ENSG00000146374	R-spondin 3 [Source:HGNC Symbol;Acc:HGNC:20866]	-1.43244	3.43639e-06	0.000198384
CTD-2540B15.9	ENSG00000267130	N/A	-1.43741	9.71708e-09	1.43286e-06
ATP2B4	ENSG00000058668	ATPase plasma membrane Ca2+ transporting 4	-1.43927	9.44796e-05	0.00290742
C2ORF88	ENSG00000187699	chromosome 2 open reading frame 88	-1.43939	3.28748e-08	3.92647e-06
CHEK1	ENSG00000149554	checkpoint kinase 1	-1.44135	2.05645e-05	0.000858127
SHE	ENSG00000169291	Src homology 2 domain containing E	-1.44175	9.44544e-07	6.77525e-05
FOXO4	ENSG00000184481	forkhead box O4	-1.44219	6.42729e-09	9.9441e-07
STS	ENSG00000101846	steroid sulfatase (microsomal). isozyme S	-1.44226	6.08672e-13	3.36328e-10
KIT	ENSG00000157404	KIT proto-oncogene receptor tyrosine kinase	-1.44668	7.26384e-05	0.00236713
RP11-234K24.6	ENSG00000278035	N/A	-1.44984	1.95562e-08	2.5742e-06
CDKN2C	ENSG00000123080	cyclin dependent kinase inhibitor 2C	-1.45218	7.61002e-06	0.000382272
KANK3	ENSG00000186994	KN motif and ankyrin repeat domains 3	-1.45698	5.58391e-05	0.00193045
STAC2	ENSG00000141750	SH3 and cysteine rich domain 2	-1.45794	0.00103336	0.0181415
ECM2	ENSG00000106823	extracellular matrix protein 2	-1.4581	6.85545e-06	0.000349962
RN7SL164P	ENSG00000242614	RNA. 7SL. cytoplasmic 164. pseudogene	-1.46031	0.000138246	0.00393402
IGFBP6	ENSG00000167779	insulin like growth factor binding protein 6	-1.46109	0.000919148	0.0165952
RNU6-145P	ENSG00000207307	RNA. U6 small nuclear 145. pseudogene	-1.46133	5.81071e-05	0.00198897
TXNIP	ENSG00000265972	thioredoxin interacting protein	-1.46376	1.52394e-10	4.16459e-08
DLGAP1	ENSG00000170579	DLG associated protein 1	-1.46536	8.26831e-06	0.000406408
TMEM89	ENSG00000183396	transmembrane protein 89	-1.46561	0.00045684	0.00991424
DES	ENSG00000175084	desmin	-1.46654	0.000823466	0.0152534
FGF14-AS2	ENSG00000272143	FGF14 antisense RNA 2	-1.46811	3.27522e-07	2.74938e-05
ATOH8	ENSG00000168874	atonal bHLH transcription factor 8	-1.47205	7.73186e-06	0.000386462
RP11-435J9.2	ENSG00000274340	N/A	-1.47512	1.29254e-06	8.93986e-05
SUFU	ENSG00000107882	SUFU negative regulator of hedgehog signaling	-1.4766	8.21369e-07	6.05585e-05
EGFLAM	ENSG00000164318	EGF like. fibronectin type III and laminin G domains	-1.47682	6.00906e-08	6.69964e-06
GPLD1	ENSG00000112293	glycosylphosphatidylinositol specific phospholipase D1	-1.47696	3.11614e-07	2.63786e-05
RP11-434B12.1	ENSG00000260837	N/A	-1.47836	6.9591e-06	0.000354534
NMT2	ENSG00000152465	N-myristoyltransferase 2	-1.48422	1.36164e-15	1.80177e-12
DDR2	ENSG00000162733	discoidin domain receptor tyrosine kinase 2	-1.48548	2.51277e-09	4.50739e-07
BMPER	ENSG00000164619	BMP binding endothelial regulator	-1.48626	1.02063e-07	1.05381e-05
ADAMTS5	ENSG00000154736	ADAM metallopeptidase with thrombospondin type 1 motif 5	-1.48698	6.50463e-10	1.39774e-07
AC013461.1	ENSG00000091436	Mitogen-activated protein kinase kinase kinase MLT	-1.49134	1.90983e-08	2.52716e-06
RP11-302B13.5	ENSG00000272822	N/A	-1.49276	1.59416e-05	0.000703152
ANO3	ENSG00000134343	anoctamin 3	-1.49511	4.04384e-06	0.000225428
RP11-305L7.1	ENSG00000230537	N/A	-1.49663	5.36995e-07	4.15411e-05
PTGER3	ENSG00000050628	prostaglandin E receptor 3	-1.49787	6.44251e-06	0.000332255
ADAMTS2	ENSG00000087116	ADAM metallopeptidase with thrombospondin type 1 motif 2	-1.49815	6.80322e-09	1.03991e-06
CTB-92J24.3	ENSG00000269289	N/A	-1.50128	2.29446e-05	0.000943712
TRIOBP	ENSG00000100106	TRIO and F-actin binding protein	-1.50214	3.70092e-06	0.00021099
LGALS1	ENSG00000100097	galectin 1	-1.50426	0.000801667	0.0149964
CD209	ENSG00000090659	CD209 molecule	-1.50553	5.60122e-09	8.77402e-07
CTD-2595P9.4	ENSG00000275155	N/A	-1.50739	2.55408e-06	0.000155932
CD63	ENSG00000135404	CD63 molecule	-1.50739	9.4232e-05	0.00290513
CTD-2336O2.3	ENSG00000282021	N/A	-1.50863	4.45914e-06	0.000243981
TSPAN7	ENSG00000156298	tetraspanin 7	-1.50976	0.00016128	0.00444364
AL672294.1	ENSG00000227237	N/A	-1.51632	5.33482e-05	0.00185769
RAMP2-AS1	ENSG00000197291	RAMP2 antisense RNA 1	-1.51986	7.35444e-06	0.00037191
SPTBN1	ENSG00000115306	spectrin beta. non-erythrocytic 1	-1.52343	5.17272e-12	2.14959e-09
CCL28	ENSG00000151882	C-C motif chemokine ligand 28	-1.52881	7.65552e-05	0.00246284
RP11-286B14.1	ENSG00000228971	N/A	-1.5334	6.10879e-05	0.00207497
COL27A1	ENSG00000196739	collagen type XXVII alpha 1 chain	-1.53398	3.07148e-06	0.000182557
EIF4EBP2	ENSG00000148730	eukaryotic translation initiation factor 4E binding protein 2	-1.53474	1.08743e-07	1.11137e-05
LAMC1	ENSG00000135862	laminin subunit gamma 1	-1.53656	1.07375e-07	1.10638e-05
MESP1	ENSG00000166823	mesoderm posterior bHLH transcription factor 1	-1.53721	9.75618e-07	6.97824e-05
CCL13	ENSG00000181374	C-C motif chemokine ligand 13	-1.53795	0.000132456	0.00379288
CLIP4	ENSG00000115295	CAP-Gly domain containing linker protein family member 4	-1.54217	4.7905e-08	5.48703e-06
MYO1C	ENSG00000197879	myosin IC	-1.54472	0.000119191	0.00349973
TSC22D1	ENSG00000102804	TSC22 domain family member 1	-1.54566	3.99737e-05	0.0014874
CARMN	ENSG00000249669	cardiac mesoderm enhancer-associated non-coding RNA	-1.54692	2.45892e-07	2.18448e-05
IRX6	ENSG00000159387	iroquois homeobox 6	-1.54706	1.76012e-05	0.000762311
RP11-537A6.9	ENSG00000233144	N/A	-1.54733	1.97845e-05	0.000831794
EHD2	ENSG00000024422	EH domain containing 2	-1.55123	1.00484e-07	1.04393e-05
BST1	ENSG00000109743	bone marrow stromal cell antigen 1	-1.55427	1.82847e-07	1.69009e-05
LMOD1	ENSG00000163431	leiomodin 1	-1.55591	1.471e-06	9.96851e-05
RP11-25I9.3	ENSG00000203334	N/A	-1.55605	3.10064e-06	0.000183604
CEBPA-AS1	ENSG00000267296	CEBPA antisense RNA 1 (head to head)	-1.55898	1.9499e-08	2.5734e-06
MMP24-AS1	ENSG00000126005	MMP24 antisense RNA 1	-1.56099	2.10514e-06	0.000134502
DEFB1	ENSG00000164825	defensin beta 1	-1.56264	5.88678e-05	0.00200954
CTC-276P9.3	ENSG00000248482	N/A	-1.56963	2.42395e-05	0.00098691
UBE2Q2L	ENSG00000259511	ubiquitin conjugating enzyme E2 Q2 like	-1.5738	2.52735e-08	3.15342e-06
SLC17A7	ENSG00000104888	solute carrier family 17 member 7	-1.57716	4.17605e-07	3.37054e-05
KCNB1	ENSG00000158445	potassium voltage-gated channel subfamily B member 1	-1.57802	3.00876e-11	9.69805e-09
GLP2R	ENSG00000065325	glucagon like peptide 2 receptor	-1.58083	4.93473e-07	3.87708e-05
SCARA5	ENSG00000168079	scavenger receptor class A member 5	-1.58231	6.10587e-06	0.000317828
LAMA4	ENSG00000112769	laminin subunit alpha 4	-1.5825	2.81009e-07	2.43201e-05
GIMAP7	ENSG00000179144	GTPase. IMAP family member 7	-1.58646	1.62314e-06	0.000108388
EFEMP1	ENSG00000115380	EGF containing fibulin like extracellular matrix protein 1	-1.58668	8.60626e-07	6.27172e-05
ALX4	ENSG00000052850	ALX homeobox 4	-1.58708	1.32418e-05	0.000598775
SGK2	ENSG00000101049	SGK2. serine/threonine kinase 2	-1.59057	7.74576e-06	0.000386773
PNPLA2	ENSG00000177666	patatin like phospholipase domain containing 2	-1.59151	9.35758e-05	0.00288882
GTF3C2	ENSG00000115207	general transcription factor IIIC subunit 2	-1.59332	1.80374e-05	0.000774903
IL33	ENSG00000137033	interleukin 33	-1.59934	7.72596e-08	8.30095e-06
SPATA2	ENSG00000158480	spermatogenesis associated 2	-1.59982	4.09968e-06	0.000227532
EGFL7	ENSG00000172889	EGF like domain multiple 7	-1.60081	8.36672e-05	0.00264594
PTH2R	ENSG00000144407	parathyroid hormone 2 receptor	-1.60111	1.60641e-07	1.53274e-05
VPS35	ENSG00000069329	VPS35. retromer complex component	-1.60241	1.05373e-08	1.50954e-06
ITGA9-AS1	ENSG00000235257	ITGA9 antisense RNA 1	-1.60312	3.78908e-05	0.00142681
NIPSNAP3B	ENSG00000165028	nipsnap homolog 3B	-1.63441	1.94869e-10	4.97392e-08
IGF1	ENSG00000017427	insulin like growth factor 1	-1.63647	2.74948e-09	4.80043e-07
ABCA6	ENSG00000154262	ATP binding cassette subfamily A member 6	-1.63794	1.05955e-08	1.51355e-06
AQP1	ENSG00000240583	aquaporin 1 (Colton blood group)	-1.63984	5.30037e-06	0.000282329
OXTR	ENSG00000180914	oxytocin receptor	-1.64189	0.000104573	0.00314865
GPC3	ENSG00000147257	glypican 3	-1.64379	8.70862e-05	0.00273514
CDC14B	ENSG00000081377	cell division cycle 14B	-1.6558	5.02497e-06	0.000269659
GSTP1	ENSG00000084207	glutathione S-transferase pi 1	-1.66453	4.36507e-06	0.000239616
NOP14-AS1	ENSG00000249673	NOP14 antisense RNA 1	-1.66734	8.55625e-07	6.26251e-05
RP11-473M20.16	ENSG00000261889	N/A	-1.67059	8.8882e-07	6.45846e-05
LINC01239	ENSG00000234840	long intergenic non-protein coding RNA 1239	-1.67704	4.29594e-09	6.96816e-07
ACRC	ENSG00000147174	acidic repeat containing	-1.67715	1.57191e-09	3.00533e-07
CAT	ENSG00000121691	catalase	-1.68243	5.36448e-08	6.06254e-06
HPSE2	ENSG00000172987	heparanase 2 (inactive)	-1.68399	1.74871e-07	1.6349e-05
ACKR4	ENSG00000129048	atypical chemokine receptor 4	-1.69137	3.71787e-07	3.05467e-05
CXCL12	ENSG00000107562	C-X-C motif chemokine ligand 12	-1.69225	4.18589e-10	9.56724e-08
SYNPO	ENSG00000171992	synaptopodin	-1.69293	3.84528e-07	3.14394e-05
RP11-71E19.1	ENSG00000250934	N/A	-1.69534	0.000222189	0.00561424
PTRF	ENSG00000177469	polymerase I and transcript release factor	-1.70076	1.09035e-09	2.20185e-07
INMT	ENSG00000241644	indolethylamine N-methyltransferase	-1.70151	1.49425e-13	1.12142e-10
TMTC1	ENSG00000133687	transmembrane and tetratricopeptide repeat containing 1	-1.70472	4.39254e-11	1.36339e-08
FOXO1	ENSG00000150907	forkhead box O1	-1.70484	1.58987e-08	2.13753e-06
THBS4	ENSG00000113296	thrombospondin 4	-1.70676	0.000203801	0.00526875
TWIST2	ENSG00000233608	twist family bHLH transcription factor 2	-1.71046	3.57218e-09	6.02751e-07
RP11-598F7.5	ENSG00000256694	N/A	-1.71299	1.87678e-05	0.000800426
ACKR3	ENSG00000144476	atypical chemokine receptor 3	-1.71881	6.3995e-06	0.000330376
DIRC3	ENSG00000231672	disrupted in renal carcinoma 3	-1.72401	1.37031e-09	2.69153e-07
SIK2	ENSG00000170145	salt inducible kinase 2	-1.72787	6.21903e-12	2.43426e-09
PENK	ENSG00000181195	proenkephalin	-1.73017	0.000119226	0.00349973
EMCN	ENSG00000164035	endomucin	-1.73171	3.1064e-08	3.75479e-06
RP11-278C7.3	ENSG00000274105	N/A	-1.73872	6.14506e-10	1.33425e-07
CCL21	ENSG00000137077	C-C motif chemokine ligand 21	-1.74022	7.05424e-07	5.33396e-05
DHRS3	ENSG00000162496	dehydrogenase/reductase 3	-1.74353	1.41387e-11	5.00661e-09
NIP7	ENSG00000132603	NIP7. nucleolar pre-rRNA processing protein	-1.74527	7.62016e-06	0.0003824
CORO1C	ENSG00000110880	coronin 1C	-1.74985	3.75061e-08	4.42703e-06
ECM2	ENSG00000106823	extracellular matrix protein 2	-1.75216	1.20485e-07	1.19494e-05
GNAL	ENSG00000141404	G protein subunit alpha L	-1.75264	2.58368e-10	6.30656e-08
KLHL31	ENSG00000124743	kelch like family member 31	-1.75359	1.12688e-10	3.23788e-08
GJC2	ENSG00000198835	gap junction protein gamma 2	-1.75429	4.63305e-09	7.41922e-07
UBIAD1	ENSG00000120942	UbiA prenyltransferase domain containing 1	-1.75805	3.2731e-09	5.61711e-07
AKR1C1	ENSG00000187134	aldo-keto reductase family 1 member C1	-1.76104	1.5105e-06	0.000101813
TSPAN7	ENSG00000156298	tetraspanin 7	-1.76127	9.01677e-08	9.50504e-06
CPED1	ENSG00000106034	cadherin like and PC-esterase domain containing 1	-1.76188	1.20041e-08	1.68348e-06
CCL28	ENSG00000151882	C-C motif chemokine ligand 28	-1.76516	4.88737e-07	3.8519e-05
C2ORF68	ENSG00000168887	chromosome 2 open reading frame 68	-1.76528	7.99239e-08	8.5689e-06
LINC01230	ENSG00000281769	long intergenic non-protein coding RNA 1230	-1.76698	4.77094e-08	5.4771e-06
RP11-175K6.2	ENSG00000279204	N/A	-1.76792	5.24245e-12	2.16071e-09
AKR1B15	ENSG00000227471	aldo-keto reductase family 1 member B15	-1.77311	5.55715e-05	0.00192313
RP11-398K22.12	ENSG00000229852	N/A	-1.77419	5.98706e-10	1.3089e-07
ZC3H13	ENSG00000123200	zinc finger CCCH-type containing 13	-1.77596	6.45626e-07	4.91135e-05
SVIL-AS1	ENSG00000224597	SVIL antisense RNA 1	-1.78417	1.75809e-07	1.63532e-05
TMEM132C	ENSG00000181234	transmembrane protein 132C	-1.78527	1.36664e-09	2.69153e-07
RP11-159H22.2	ENSG00000254862	N/A	-1.78793	2.85456e-10	6.83511e-08
VEGFD	ENSG00000165197	vascular endothelial growth factor D	-1.79366	6.94474e-07	5.26701e-05
C10ORF10	ENSG00000165507	chromosome 10 open reading frame 10	-1.79886	5.34239e-09	8.42105e-07
SOD3	ENSG00000109610	superoxide dismutase 3. extracellular	-1.80162	1.1578e-07	1.16669e-05
ASPA	ENSG00000108381	aspartoacylase	-1.80615	3.1503e-10	7.43692e-08
GPM6B	ENSG00000046653	glycoprotein M6B	-1.8087	1.88756e-06	0.000122467
RP11-175K6.1	ENSG00000245812	N/A	-1.81621	2.72608e-15	3.3178e-12
RNASE4	ENSG00000258818	ribonuclease A family member 4	-1.81652	1.72508e-07	1.6219e-05
ME1	ENSG00000065833	malic enzyme 1	-1.82033	2.4747e-07	2.19462e-05
PFKFB3	ENSG00000170525	6-phosphofructo-2-kinase/fructose-2.6-biphosphatase 3	-1.82142	1.98872e-09	3.70365e-07
AVPI1	ENSG00000119986	arginine vasopressin induced 1	-1.82224	2.17905e-08	2.79514e-06
NCALD	ENSG00000104490	neurocalcin delta	-1.82412	1.73128e-07	1.62414e-05
ID2-AS1	ENSG00000235092	ID2 antisense RNA 1 (head to head)	-1.83012	7.61611e-07	5.67734e-05
PHYHIP	ENSG00000168490	phytanoyl-CoA 2-hydroxylase interacting protein	-1.83295	1.47952e-10	4.06527e-08
DPT	ENSG00000143196	dermatopontin	-1.83394	1.16431e-07	1.1709e-05
HCAR3	ENSG00000255398	hydroxycarboxylic acid receptor 3	-1.83521	5.83271e-10	1.28634e-07
CLEC3B	ENSG00000163815	C-type lectin domain family 3 member B	-1.83753	1.15626e-07	1.16669e-05
APCDD1	ENSG00000154856	APC down-regulated 1	-1.8418	1.33133e-07	1.30239e-05
RSPO3	ENSG00000146374	R-spondin 3	-1.84875	4.00752e-08	4.70818e-06
AFDN	ENSG00000130396	afadin. adherens junction formation factor	-1.84997	6.22195e-05	0.00209831
LINC01485	ENSG00000254211	long intergenic non-protein coding RNA 1485	-1.85117	0.000140226	0.00398585
BMP5	ENSG00000112175	bone morphogenetic protein 5	-1.85395	4.39258e-14	4.09023e-11
RP11-156L14.1	ENSG00000265702	N/A	-1.85426	1.56644e-09	3.00533e-07
WIF1	ENSG00000156076	WNT inhibitory factor 1	-1.8575	1.23355e-06	8.57906e-05
ALPK3	ENSG00000136383	alpha kinase 3	-1.85954	1.55421e-08	2.10082e-06
SLC22A3	ENSG00000146477	solute carrier family 22 member 3	-1.86227	1.1383e-09	2.28948e-07
GLYAT	ENSG00000149124	glycine-N-acyltransferase	-1.86439	0.000137048	0.00390436
DEFB124	ENSG00000180383	defensin beta 124	-1.87424	2.98387e-10	7.07727e-08
EPB41L4B	ENSG00000095203	erythrocyte membrane protein band 4.1 like 4B	-1.87576	3.96353e-13	2.58829e-10
SYN2	ENSG00000157152	synapsin II	-1.87583	5.05615e-10	1.12995e-07
SLC16A7	ENSG00000118596	solute carrier family 16 member 7	-1.87717	4.27603e-11	1.34189e-08
SLC25A37	ENSG00000147454	solute carrier family 25 member 37	-1.87743	6.11408e-07	4.67225e-05
HLF	ENSG00000108924	HLF. PAR bZIP transcription factor	-1.88058	2.43635e-10	6.06469e-08
MAMDC2	ENSG00000165072	MAM domain containing 2	-1.88361	6.78374e-10	1.45152e-07
CEBPA	ENSG00000245848	CCAAT/enhancer binding protein alpha	-1.88757	2.43281e-07	2.17281e-05
LRRN4CL	ENSG00000177363	LRRN4 C-terminal like	-1.89557	6.90875e-12	2.62095e-09
GNAI1	ENSG00000127955	G protein subunit alpha i1	-1.89968	5.61026e-10	1.24823e-07
AKR1C2	ENSG00000151632	aldo-keto reductase family 1 member C2	-1.90202	2.44585e-08	3.06695e-06
CASQ2	ENSG00000118729	calsequestrin 2	-1.90702	3.21162e-09	5.53047e-07
RNU6ATAC35P	ENSG00000221571	RNA. U6atac small nuclear 35. pseudogene	-1.90959	2.78442e-08	3.41485e-06
MIR1285-1	ENSG00000221520	microRNA 1285-1	-1.92054	2.70207e-05	0.00107406
HRCT1	ENSG00000196196	histidine rich carboxyl terminus 1	-1.92185	3.34176e-07	2.7959e-05
APOD	ENSG00000189058	apolipoprotein D	-1.92382	9.99258e-09	1.4564e-06
MMD	ENSG00000108960	monocyte to macrophage differentiation associated	-1.92389	1.12593e-08	1.59345e-06
RP11-455O6.5	ENSG00000279187	N/A	-1.92601	2.34023e-07	2.10508e-05
ANGPTL5	ENSG00000187151	angiopoietin like 5	-1.92745	1.13289e-07	1.15081e-05
GNAI1	ENSG00000127955	G protein subunit alpha i1	-1.92821	9.25982e-09	1.37348e-06
CAV2	ENSG00000105971	caveolin 2	-1.9305	5.25485e-13	3.14559e-10
EBF3	ENSG00000108001	early B-cell factor 3	-1.93966	6.93248e-12	2.62095e-09
HRASLS5	ENSG00000168004	HRAS like suppressor family member 5	-1.94369	5.69131e-06	0.000298411
LINC00954	ENSG00000228784	long intergenic non-protein coding RNA 954	-1.94507	3.04654e-08	3.6913e-06
MEOX2	ENSG00000106511	mesenchyme homeobox 2	-1.94994	7.74322e-10	1.64284e-07
MARC1	ENSG00000186205	mitochondrial amidoxime reducing component 1	-1.96563	8.41997e-10	1.75677e-07
RP11-736K20.5	ENSG00000255471	N/A	-1.96673	1.67122e-08	2.24091e-06
RP11-736K20.4	ENSG00000280339	N/A	-1.97108	1.1019e-17	3.52787e-14
PSMA3-AS1	ENSG00000257621	PSMA3 antisense RNA 1	-1.97518	9.20338e-08	9.68145e-06
OR1L3	ENSG00000171481	olfactory receptor family 1 subfamily L member 3	-1.97587	3.00616e-07	2.55943e-05
LINC01028	ENSG00000267603	long intergenic non-protein coding RNA 1028	-1.98003	5.22739e-07	4.06887e-05
RHOXF1-AS1	ENSG00000258545	RHOXF1 antisense RNA 1	-1.98255	2.60473e-09	4.59556e-07
RP11-482M8.1	ENSG00000260750	N/A	-1.98355	4.42334e-06	0.000242293
LINC00968	ENSG00000246430	long intergenic non-protein coding RNA 968	-1.98717	7.89698e-10	1.66144e-07
PCK1	ENSG00000124253	phosphoenolpyruvate carboxykinase 1	-1.9904	4.55668e-08	5.2672e-06
RP11-2E11.9	ENSG00000270953	N/A	-1.99951	2.80938e-12	1.28422e-09
CXCR1	ENSG00000163464	C-X-C motif chemokine receptor 1	-2.00297	1.47496e-07	1.41808e-05
CTD-2263F21.1	ENSG00000251257	N/A	-2.00603	2.00129e-08	2.60028e-06
MMD	ENSG00000108960	monocyte to macrophage differentiation associated	-2.03168	1.62491e-10	4.29557e-08
CD36	ENSG00000135218	CD36 molecule	-2.03181	1.09961e-07	1.12153e-05
AADAC	ENSG00000114771	arylacetamide deacetylase	-2.03705	1.08076e-07	1.10895e-05
THRSP	ENSG00000151365	thyroid hormone responsive	-2.04456	2.32434e-08	2.94395e-06
RNF150	ENSG00000170153	ring finger protein 150	-2.04645	6.2325e-15	6.66785e-12
SCD	ENSG00000099194	stearoyl-CoA desaturase	-2.04855	9.54574e-08	9.99976e-06
AC022007.5	ENSG00000206567	N/A	-2.05559	3.15411e-05	0.00122232
RP11-1070N10.3	ENSG00000258572	N/A	-2.05745	4.78487e-12	2.03896e-09
MVP	ENSG00000013364	major vault protein	-2.05992	5.51369e-08	6.20235e-06
C10ORF54	ENSG00000107738	chromosome 10 open reading frame 54	-2.05994	9.43462e-11	2.77427e-08
RP11-21L23.2	ENSG00000261578	N/A	-2.06035	2.20904e-11	7.45485e-09
HCAR2	ENSG00000182782	hydroxycarboxylic acid receptor 2	-2.06083	2.21385e-08	2.82591e-06
RP11-32D16.1	ENSG00000254135	N/A	-2.06269	3.93902e-06	0.00022155
GFAP	ENSG00000131095	glial fibrillary acidic protein	-2.06491	3.89779e-09	6.42599e-07
ABCD2	ENSG00000173208	ATP binding cassette subfamily D member 2	-2.07958	2.51192e-11	8.30965e-09
RP11-283C24.1	ENSG00000264215	N/A	-2.08593	3.00228e-07	2.55943e-05
RP13-516M14.2	ENSG00000264548	N/A	-2.08889	1.04258e-08	1.50213e-06
ZNF19	ENSG00000157429	zinc finger protein 19	-2.0946	4.14555e-08	4.85899e-06
ANXA1	ENSG00000135046	annexin A1	-2.09693	3.66446e-10	8.57023e-08
COX5A	ENSG00000178741	cytochrome c oxidase subunit 5A	-2.09974	3.93671e-05	0.00146956
ADH1B	ENSG00000196616	alcohol dehydrogenase 1B (class I). beta polypeptide	-2.11134	1.01154e-12	5.08631e-10
FAM83C	ENSG00000125998	family with sequence similarity 83 member C	-2.12356	8.84627e-10	1.83052e-07
RP1-193H18.3	ENSG00000267653	N/A	-2.12829	1.4281e-09	2.79413e-07
TNMD	ENSG00000000005	tenomodulin	-2.12847	5.29111e-07	4.09943e-05
TCEAL3	ENSG00000196507	transcription elongation factor A like 3	-2.14126	1.161e-11	4.14033e-09
PDK4	ENSG00000004799	pyruvate dehydrogenase kinase 4	-2.14232	1.98429e-10	5.01387e-08
RP5-1119A7.17	ENSG00000261675	N/A	-2.14578	5.06217e-12	2.12468e-09
GNPTAB	ENSG00000111670	N-acetylglucosamine-1-phosphate transferase alpha and beta subunits	-2.14655	4.00036e-09	6.57354e-07
ANGPT4	ENSG00000101280	angiopoietin 4	-2.15885	6.84709e-16	1.01262e-12
PGM5P4-AS1	ENSG00000231943	PGM5P4 antisense RNA 1	-2.1605	2.2691e-11	7.60647e-09
VIT	ENSG00000205221	vitrin	-2.17004	1.18838e-09	2.37125e-07
DDX60L	ENSG00000181381	DEAD-box helicase 60-like	-2.17632	1.03365e-06	7.36187e-05
PLXNA4	ENSG00000221866	plexin A4	-2.18061	2.91318e-13	1.97951e-10
PRKAR2B	ENSG00000005249	protein kinase cAMP-dependent type II regulatory subunit beta	-2.19168	1.78367e-11	6.22836e-09
KLB	ENSG00000134962	klotho beta	-2.22367	5.83277e-13	3.25877e-10
ACADL	ENSG00000115361	acyl-CoA dehydrogenase. long chain	-2.2242	4.2664e-09	6.94264e-07
MTURN	ENSG00000180354	maturin. neural progenitor differentiation regulator homolog	-2.23906	8.0338e-07	5.94064e-05
HSPA12A	ENSG00000165868	heat shock protein family A (Hsp70) member 12A	-2.25995	1.69301e-10	4.43382e-08
SLC19A3	ENSG00000135917	solute carrier family 19 member 3	-2.26298	8.45332e-08	8.98644e-06
CD300LG	ENSG00000161649	CD300 molecule like family member g	-2.26833	1.2994e-10	3.60982e-08
C8ORF34-AS1	ENSG00000248801	C8orf34 antisense RNA 1	-2.2829	3.49604e-13	2.31304e-10
ITIH5	ENSG00000123243	inter-alpha-trypsin inhibitor heavy chain family member 5	-2.28948	3.93294e-11	1.25962e-08
RBMS3-AS3	ENSG00000235904	RBMS3 antisense RNA 3	-2.29697	1.07667e-14	1.10486e-11
RP11-167B3.2	ENSG00000274312	N/A	-2.2979	3.67705e-09	6.14262e-07
CLMP	ENSG00000166250	CXADR like membrane protein	-2.2981	9.39626e-12	3.43956e-09
HSPB2	ENSG00000170276	heat shock protein family B (small) member 2	-2.31243	2.52313e-16	4.09261e-13
GPIHBP1	ENSG00000277494	glycosylphosphatidylinositol anchored high density lipoprotein binding protein 1	-2.31694	2.75796e-13	1.89971e-10
LA16C-380H5.1	ENSG00000262152	N/A	-2.31768	1.18717e-07	1.1915e-05
SUCLG1	ENSG00000163541	succinate-CoA ligase alpha subunit	-2.32253	3.11543e-09	5.38327e-07
FRMD1	ENSG00000153303	FERM domain containing 1	-2.33362	5.68959e-13	3.25102e-10
CFD	ENSG00000197766	complement factor D	-2.33542	2.18849e-11	7.43541e-09
CD36	ENSG00000135218	CD36 molecule	-2.34241	4.0391e-12	1.78156e-09
CHRDL1	ENSG00000101938	chordin like 1	-2.37464	1.64334e-13	1.21264e-10
PPP1R1A	ENSG00000135447	protein phosphatase 1 regulatory inhibitor subunit 1A	-2.37691	2.83831e-10	6.83511e-08
SEMA3G	ENSG00000010319	semaphorin 3G	-2.40133	2.8006e-15	3.3178e-12
TMEM37	ENSG00000171227	transmembrane protein 37	-2.40147	1.86685e-11	6.42954e-09
SDPR	ENSG00000168497	serum deprivation response	-2.40319	5.7531e-12	2.2959e-09
LIPE-AS1	ENSG00000213904	LIPE antisense RNA 1	-2.40332	1.21085e-14	1.2177e-11
PPIL4	ENSG00000131013	peptidylprolyl isomerase like 4	-2.40722	1.22919e-13	9.65743e-11
SLC14A2	ENSG00000132874	solute carrier family 14 member 2	-2.41798	5.16865e-09	8.19858e-07
KCNG4	ENSG00000168418	potassium voltage-gated channel modifier subfamily G member 4	-2.42696	2.56747e-10	6.29756e-08
ADH1A	ENSG00000187758	alcohol dehydrogenase 1A (class I). alpha polypeptide	-2.42868	3.96611e-12	1.76485e-09
KLF15	ENSG00000163884	Kruppel like factor 15	-2.43002	7.61676e-16	1.06387e-12
FMO2	ENSG00000094963	flavin containing monooxygenase 2	-2.43435	3.9843e-11	1.26799e-08
CDH20	ENSG00000101542	cadherin 20	-2.44621	4.29655e-11	1.34189e-08
SLC2A4	ENSG00000181856	solute carrier family 2 member 4	-2.48131	8.83848e-12	3.29204e-09
SAA2	ENSG00000134339	serum amyloid A2	-2.4975	1.86117e-12	8.91288e-10
BTNL9	ENSG00000165810	butyrophilin like 9	-2.50117	2.90323e-15	3.3178e-12
RP11-92C4.6	ENSG00000270412	N/A	-2.50478	1.96407e-10	4.98784e-08
SNCG	ENSG00000173267	synuclein gamma	-2.55172	1.86686e-11	6.42954e-09
TNS1	ENSG00000079308	tensin 1	-2.56948	6.31709e-17	1.38105e-13
NPR1	ENSG00000169418	natriuretic peptide receptor 1	-2.57474	1.19273e-17	3.52787e-14
RP11-379K17.4	ENSG00000239219	N/A	-2.57499	8.46096e-13	4.38601e-10
SGCG	ENSG00000102683	sarcoglycan gamma	-2.57824	5.58797e-12	2.24784e-09
ADH1C	ENSG00000248144	alcohol dehydrogenase 1C (class I). gamma polypeptide	-2.59061	6.39843e-14	5.74522e-11
RP11-381O7.3	ENSG00000182021	N/A	-2.60055	1.06227e-14	1.10486e-11
MATN2	ENSG00000132561	matrilin 2	-2.60713	5.65068e-10	1.25169e-07
CDO1	ENSG00000129596	cysteine dioxygenase type 1	-2.60897	2.52379e-15	3.17259e-12
AC010969.1	ENSG00000188525	N/A	-2.61419	7.11868e-13	3.84891e-10
IGSF22	ENSG00000179057	immunoglobulin superfamily member 22	-2.65595	1.15983e-11	4.14033e-09
BMP2	ENSG00000125845	bone morphogenetic protein 2	-2.66258	1.02149e-13	8.56058e-11
LPL	ENSG00000175445	lipoprotein lipase	-2.6669	2.51994e-12	1.17324e-09
RP11-1042B17.3	ENSG00000258670	N/A	-2.71605	8.65972e-16	1.17686e-12
FZD4	ENSG00000174804	frizzled class receptor 4	-2.72393	1.14889e-17	3.52787e-14
BOK-AS1	ENSG00000234235	BOK antisense RNA 1	-2.73141	2.07845e-10	5.22555e-08
AQP7	ENSG00000165269	aquaporin 7	-2.73218	4.18025e-13	2.68945e-10
TRHDE-AS1	ENSG00000236333	TRHDE antisense RNA 1	-2.74545	3.54101e-15	3.95672e-12
PLIN1	ENSG00000166819	perilipin 1	-2.75351	1.83542e-10	4.7819e-08
URAD	ENSG00000183463	ureidoimidazoline (2-oxo-4-hydroxy-4-carboxy-5-) decarboxylase	-2.76018	3.58954e-09	6.03654e-07
ACVR1C	ENSG00000123612	activin A receptor type 1C	-2.77865	6.62029e-18	2.8597e-14
TIMP4	ENSG00000157150	TIMP metallopeptidase inhibitor 4	-2.82046	1.04207e-13	8.58987e-11
G0S2	ENSG00000123689	G0/G1 switch 2	-2.83422	9.43975e-12	3.43956e-09
NMUR1	ENSG00000171596	neuromedin U receptor 1	-2.85137	1.14777e-17	3.52787e-14
RP11-795H16.3	ENSG00000267686	N/A	-2.90198	2.2752e-08	2.88899e-06
ADH1A	ENSG00000187758	alcohol dehydrogenase 1A (class I). alpha polypeptide	-2.90387	5.94827e-15	6.5021e-12
CPA2	ENSG00000158516	carboxypeptidase A2	-2.96933	2.17496e-13	1.56233e-10
LIPE	ENSG00000079435	lipase E. hormone sensitive type	-2.97258	2.69999e-13	1.88561e-10
BTNL9	ENSG00000165810	butyrophilin like 9	-2.98321	5.54968e-17	1.26843e-13
CRHBP	ENSG00000145708	corticotropin releasing hormone binding protein	-2.99426	1.41977e-16	2.71188e-13
FABP4	ENSG00000170323	fatty acid binding protein 4	-3.00259	1.55008e-10	4.19048e-08
GPAM	ENSG00000119927	glycerol-3-phosphate acyltransferase. Mitochondrial	-3.01938	3.85516e-14	3.72786e-11
RP11-407P15.2	ENSG00000259916	N/A	-3.07081	1.36739e-13	1.04177e-10
FP325317.1	ENSG00000277737	N/A	-3.0749	6.81853e-14	6.01502e-11
DGAT2	ENSG00000062282	diacylglycerol O-acyltransferase 2	-3.11906	1.8848e-10	4.86018e-08
GLYAT	ENSG00000149124	glycine-N-acyltransferase	-3.12626	3.46511e-13	2.31304e-10
DEFB132	ENSG00000186458	defensin beta 132	-3.24676	2.41301e-17	6.38596e-14
LEP	ENSG00000174697	leptin	-3.26395	4.81921e-19	2.69249e-15
PQLC2L	ENSG00000174899	PQ loop repeat containing 2 like	-3.39325	2.85217e-15	3.3178e-12
TUSC5	ENSG00000184811	tumor suppressor candidate 5	-3.40251	1.71967e-16	2.98174e-13
CCNDBP1	ENSG00000166946	cyclin D1 binding protein 1	-3.43857	1.65745e-16	2.97648e-13
GPD1	ENSG00000167588	glycerol-3-phosphate dehydrogenase 1	-3.49104	1.45617e-16	2.71188e-13
1 Fold change (FC) values of differentially expressed genes shown as log2 transformed values
2,3 p values and adjusted p values from DEseq2 analysis are shown. Differentially expressed genes were considered as differentially expressed only if p <0.05.

## Sheet: Table S5
Table S5. Differentially expressed genes in TLS pos. tumors compared to paired normal samples
Gene	Description	log2FC1	p-value2	p adj.3
MMP1	matrix metallopeptidase 1	4.16966	4.0923e-14	2.70067e-10
RNU2-27P	RNA, U2 small nuclear 27, pseudogene	3.43662	3.49709e-10	4.12119e-07
IBSP	integrin binding sialoprotein	3.36004	2.69836e-10	3.32939e-07
MMP9	matrix metallopeptidase 9	3.17228	1.03685e-08	6.45526e-06
EPYC	epiphycan	3.07137	2.34461e-09	1.98372e-06
COL11A1	collagen type XI alpha 1 chain	3.06245	2.82729e-08	1.22753e-05
SFN	stratifin	3.03243	4.36371e-09	3.34859e-06
SYT13	synaptotagmin 13	3.00486	2.66796e-07	5.94828e-05
OR2B6	olfactory receptor family 2 subfamily B member 6	3.00036	2.27052e-07	5.2392e-05
PRELID2	PRELI domain containing 2	2.92554	1.3845e-07	3.56908e-05
HIST1H3H	histone cluster 1, H3h	2.85266	3.30635e-08	1.41688e-05
MMP13	matrix metallopeptidase 13	2.84796	8.12508e-09	5.25692e-06
HIST1H2BD	histone cluster 1, H2bd	2.84148	1.6141e-08	8.87673e-06
LINC01049	long intergenic non-protein coding RNA 1049	2.83473	1.68745e-08	9.12797e-06
INHBA	inhibin beta A subunit	2.82375	2.88334e-15	3.17138e-11
EXOC3	exocyst complex component 3	2.72822	2.67419e-06	0.00034292
NEK2	NIMA related kinase 2	2.70575	2.7243e-10	3.32939e-07
NUP155	nucleoporin 155	2.69358	1.04151e-07	2.8639e-05
EDNRB-AS1	EDNRB antisense RNA 1	2.68354	1.46508e-08	8.19374e-06
HIST1H4H	histone cluster 1, H4h	2.68177	4.2833e-10	4.87366e-07
SF3B2	splicing factor 3b subunit 2	2.67803	3.09947e-07	6.47298e-05
CD177	CD177 molecule	2.67542	1.55781e-05	0.0012152
RP11-13J10.1	N/A	2.67461	2.82427e-06	0.000355696
C11ORF1	chromosome 11 open reading frame 1	2.64435	8.10295e-06	0.000744771
MKRN1	makorin ring finger protein 1	2.59804	3.29061e-05	0.00205644
OR2B2	olfactory receptor family 2 subfamily B member 2	2.59035	4.93279e-06	0.000526755
HIST2H2AA4	histone cluster 2, H2aa4	2.57723	1.37425e-07	3.56908e-05
HIST2H2AA3	histone cluster 2, H2aa3	2.57648	1.38295e-07	3.56908e-05
HOTAIR	HOX transcript antisense RNA	2.56384	5.12269e-07	9.65905e-05
ALAD	aminolevulinate dehydratase	2.53533	1.3509e-05	0.00108721
AC009950.2	N/A	2.43381	8.57367e-06	0.000779354
HIST2H2BE	histone cluster 2, H2be	2.43375	6.77716e-08	2.27728e-05
LINC00524	long intergenic non-protein coding RNA 524	2.42909	1.28864e-06	0.000197773
KIF4A	kinesin family member 4A	2.42765	7.13165e-08	2.27893e-05
CST4	cystatin S	2.42466	9.50036e-07	0.000153668
CEP55	centrosomal protein 55	2.41352	7.64271e-09	5.14666e-06
ARHGEF15	Rho guanine nucleotide exchange factor 15	2.40063	8.44717e-05	0.00404545
RP11-407N17.5	N/A	2.39884	0.00011722	0.00512987
RP11-138I1.2	N/A	2.39305	1.1923e-06	0.000183843
ESM1	endothelial cell specific molecule 1	2.38443	2.95727e-07	6.29555e-05
RP11-1C8.7	N/A	2.37869	6.69838e-05	0.00346403
ATG16L1	autophagy related 16 like 1	2.3735	5.5221e-07	0.000101229
LRRC15	leucine rich repeat containing 15	2.37257	8.60744e-08	2.582e-05
FEZF1-AS1	FEZF1 antisense RNA 1	2.37031	1.6407e-07	4.07053e-05
RN7SKP227	RNA, 7SK small nuclear pseudogene 227	2.36646	3.59342e-05	0.00220882
SYNDIG1	synapse differentiation inducing 1	2.3599	2.50443e-08	1.11769e-05
RP11-417B4.2	N/A	2.35638	7.80469e-07	0.000133436
LYPD1	LY6/PLAUR domain containing 1	2.35299	1.90113e-07	4.48082e-05
HIST1H2AC	histone cluster 1, H2ac	2.33343	8.88459e-08	2.59438e-05
LRP2	LDL receptor related protein 2	2.31921	2.52773e-05	0.00169873
PLAC1	placenta specific 1	2.31525	5.13085e-06	0.000542636
LDLRAD4	low density lipoprotein receptor class A domain containing 4	2.30225	1.15602e-05	0.000960837
TBX18-AS1	TBX18 antisense RNA 1	2.30103	1.41685e-05	0.00112667
RNU6-948P	RNA, U6 small nuclear 948, pseudogene	2.3009	0.000215623	0.0080646
ZNF124	zinc finger protein 124	2.29755	1.32942e-07	3.56641e-05
CCNB1	cyclin B1	2.28773	7.24009e-08	2.27893e-05
GRIA2	glutamate ionotropic receptor AMPA type subunit 2	2.28262	1.67094e-05	0.00128822
RNF103	ring finger protein 103	2.28021	3.98261e-05	0.00238012
RP11-352B15.2	N/A	2.26676	8.9386e-05	0.00418364
HIST3H2A	histone cluster 3, H2a	2.25947	3.12064e-06	0.000381377
GINS2	GINS complex subunit 2	2.25478	7.19279e-07	0.000124916
PBK	PDZ binding kinase	2.24395	2.19575e-06	0.000295727
PITX1	paired like homeodomain 1	2.23709	7.77017e-06	0.000723223
MATN3	matrilin 3	2.2368	4.46224e-07	8.76432e-05
SHISA2	shisa family member 2	2.23126	8.33206e-06	0.000761587
CST6	cystatin E/M	2.22825	1.3719e-05	0.00109876
KIFC1	kinesin family member C1	2.22324	5.77994e-08	2.14293e-05
RP11-166A12.1	N/A	2.21833	2.5164e-05	0.00169457
VWA3B	von Willebrand factor A domain containing 3B	2.20703	0.000178204	0.00700251
HIST2H3C	histone cluster 2, H3c	2.205	1.04339e-06	0.00016713
RP4-533D7.5	N/A	2.20294	9.26438e-07	0.00015059
BUB1	BUB1 mitotic checkpoint serine/threonine kinase	2.19304	1.15435e-05	0.000960837
CTXN1	cortexin 1	2.18834	1.15786e-06	0.000181071
CEACAM6	carcinoembryonic antigen related cell adhesion molecule 6	2.18596	1.76321e-05	0.0013253
HIST2H3A	histone cluster 2, H3a	2.18458	1.31371e-06	0.000200101
SGO1	shugoshin 1	2.17867	2.38463e-05	0.00163588
LA16C-380H5.3	N/A	2.17661	2.44309e-06	0.0003199
HOXC10	homeobox C10	2.17509	8.51217e-07	0.000142577
SKA1	spindle and kinetochore associated complex subunit 1	2.16285	2.90249e-07	6.25971e-05
COL1A1	collagen type I alpha 1 chain	2.15735	1.69068e-06	0.000242554
XRCC2	X-ray repair cross complementing 2	2.15401	6.73346e-08	2.27728e-05
BUB1B	BUB1 mitotic checkpoint serine/threonine kinase B	2.14496	2.35312e-06	0.000310583
C6ORF163	chromosome 6 open reading frame 163	2.13897	2.54613e-05	0.0017041
MMP12	matrix metallopeptidase 12	2.13426	1.08128e-05	0.00092433
MMP8	matrix metallopeptidase 8	2.12848	1.10614e-05	0.000935878
SMG6	SMG6, nonsense mediated mRNA decay factor	2.12499	0.000165949	0.00663487
CYP24A1	cytochrome P450 family 24 subfamily A member 1	2.12296	0.000192292	0.00740379
SPTSSB	serine palmitoyltransferase small subunit B	2.11694	5.26264e-05	0.00292343
RP11-400N13.3	N/A	2.11548	8.85099e-05	0.0041633
WISP1	WNT1 inducible signaling pathway protein 1	2.10828	2.24093e-06	0.000298161
CKS2	CDC28 protein kinase regulatory subunit 2	2.10352	1.61908e-07	4.0698e-05
LINC00906	long intergenic non-protein coding RNA 906	2.09945	8.26714e-07	0.000139893
EFNA3	ephrin A3	2.09467	3.86158e-07	7.86547e-05
IGHG4	immunoglobulin heavy constant gamma 4 (G4m marker)	2.08642	5.84264e-05	0.00315724
CLPSL1	colipase like 1	2.08588	4.41958e-05	0.00255847
IGHG3	immunoglobulin heavy constant gamma 3 (G3m marker)	2.08337	6.02935e-05	0.00321927
ZNF236	zinc finger protein 236	2.07869	0.000110788	0.0049401
IGHG2	immunoglobulin heavy constant gamma 2 (G2m marker)	2.07787	6.26731e-05	0.00329828
ROBO2	roundabout guidance receptor 2	2.07086	0.000535903	0.0153529
HIST1H2BG	histone cluster 1, H2bg	2.07018	3.35696e-06	0.000402167
CLEC18B	C-type lectin domain family 18 member B	2.06976	0.000953583	0.0229327
WNK2	WNK lysine deficient protein kinase 2	2.06974	1.04768e-05	0.000908274
RP11-449L23.2	N/A	2.06663	0.000156898	0.00636014
SEC14L1	SEC14 like lipid binding 1	2.06327	4.65501e-05	0.00267598
HOXC13	homeobox C13	2.05808	1.70543e-06	0.000243611
HPN	hepsin	2.05801	0.000727632	0.0190856
KCNF1	potassium voltage-gated channel modifier subfamily F member 1	2.05615	5.69309e-06	0.000582812
PARD6B	par-6 family cell polarity regulator beta	2.05559	0.000272157	0.00945164
AC078942.1	N/A	2.05365	0.000507862	0.0148169
HIST1H2BD	histone cluster 1, H2bd	2.05082	1.32972e-05	0.00107805
COL1A2	collagen type I alpha 2 chain	2.03964	7.49324e-06	0.000703821
CXCL13	C-X-C motif chemokine ligand 13	2.03623	0.000179112	0.00701918
RP11-426C22.5	N/A	2.03555	1.74485e-05	0.00132001
CLPSL1	colipase like 1	2.03319	0.000305054	0.0102608
WEE2-AS1	WEE2 antisense RNA 1	2.03232	7.7821e-05	0.00382508
SQLE	squalene epoxidase	2.02871	2.94497e-07	6.29555e-05
CXCL9	C-X-C motif chemokine ligand 9	2.02489	8.82141e-05	0.0041633
CXCL10	C-X-C motif chemokine ligand 10	2.0191	2.16337e-05	0.00151239
RN7SKP286	RNA, 7SK small nuclear pseudogene 286	2.01726	5.05456e-05	0.00285592
CDK4	cyclin dependent kinase 4	2.01357	0.000184802	0.00717399
ARSD	arylsulfatase D	2.0134	4.33653e-05	0.00252813
ZG16B	zymogen granule protein 16B	1.98621	4.1958e-06	0.000460688
LRRC46	leucine rich repeat containing 46	1.98413	3.88625e-05	0.00234095
MMP10	matrix metallopeptidase 10	1.98403	9.30596e-06	0.000832165
AC005324.7	N/A	1.98257	7.17483e-05	0.0036017
RP11-434D2.12	N/A	1.96953	9.01455e-05	0.00420131
HIST1H2BH	histone cluster 1, H2bh	1.96881	1.61665e-05	0.00125364
AC073928.2	N/A	1.96538	0.000836961	0.0210017
RP11-566H8.3	N/A	1.96332	0.000416849	0.0129274
CYP4Z1	cytochrome P450 family 4 subfamily Z member 1	1.96258	0.000551147	0.0156777
VWA1	von Willebrand factor A domain containing 1	1.95554	1.02098e-07	2.83104e-05
AMH	anti-Mullerian hormone	1.95505	0.000204799	0.00778541
CEACAM6	carcinoembryonic antigen related cell adhesion molecule 6	1.95089	0.00122464	0.0273881
NUP210	nucleoporin 210	1.94999	6.38848e-07	0.000113946
POSTN	periostin	1.94586	5.34165e-05	0.00295053
CENPF	centromere protein F	1.94103	9.74453e-08	2.73752e-05
NOS1AP	nitric oxide synthase 1 adaptor protein	1.93974	7.28494e-05	0.00363441
SMYD3	SET and MYND domain containing 3	1.93485	6.2413e-05	0.00328985
UBA52	ubiquitin A-52 residue ribosomal protein fusion product 1	1.93358	5.26656e-06	0.000551685
PVT1	Pvt1 oncogene (non-protein coding)	1.92288	6.11649e-06	0.000609745
SUGP2	SURP and G-patch domain containing 2	1.92157	5.97982e-05	0.00319799
MMP19	matrix metallopeptidase 19	1.91668	0.000774342	0.0198364
IGLV3-25	immunoglobulin lambda variable 3-25	1.91606	0.000381286	0.0121676
RP1-269M15.3	N/A	1.91521	5.01418e-05	0.00283796
PLCE1-AS2	PLCE1 antisense RNA 2	1.89358	8.54293e-05	0.00407357
RASSF7	Ras association domain family member 7	1.87932	7.3727e-06	0.000697069
ASH1L	ASH1 like histone lysine methyltransferase	1.87896	6.05457e-05	0.00322304
HIST1H1C	histone cluster 1, H1c	1.8719	0.000156113	0.00633611
RP11-100K18.1	N/A	1.87118	0.000290692	0.00987845
NRN1	neuritin 1	1.86513	0.00146236	0.0309418
DUSP28	dual specificity phosphatase 28	1.85983	5.60639e-07	0.000102207
MAL2	mal, T-cell differentiation protein 2 (gene/pseudogene)	1.85861	1.27603e-07	3.45125e-05
CTB-162J7.1	N/A	1.85254	7.0311e-06	0.000670536
GPR158	G protein-coupled receptor 158	1.84253	0.00104007	0.0244439
C5ORF49	chromosome 5 open reading frame 49	1.83601	7.59616e-05	0.00375225
NPHP1	nephrocystin 1	1.82908	8.53511e-05	0.00407357
ERI1	exoribonuclease 1	1.82774	0.00157554	0.0322507
TTBK2	tau tubulin kinase 2	1.82365	5.8462e-05	0.00315724
CTB-147C13.1	N/A	1.81406	0.0001044	0.00471256
TRIP13	thyroid hormone receptor interactor 13	1.81179	7.39493e-06	0.000697173
SLC32A1	solute carrier family 32 member 1	1.81167	0.00116727	0.0264535
MPP1	membrane palmitoylated protein 1	1.81152	0.000283385	0.00975042
TYRP1	tyrosinase related protein 1	1.80816	0.000249732	0.00884164
HIST1H4E	histone cluster 1, H4e	1.80463	2.9412e-05	0.0019067
HIST2H4A	histone cluster 2, H4a	1.80324	3.81247e-06	0.000437577
TMEM106C	transmembrane protein 106C	1.80312	4.20727e-08	1.66375e-05
S100A7A	S100 calcium binding protein A7A	1.80077	0.000691877	0.0184709
RN7SL159P	RNA, 7SL, cytoplasmic 159, pseudogene	1.79941	0.000123784	0.00534623
TPM3	tropomyosin 3	1.7967	3.00811e-06	0.000373153
ITGB3BP	integrin subunit beta 3 binding protein	1.79374	0.000312402	0.0104441
CST2	cystatin SA	1.79353	0.00111725	0.0256369
LGALS2	galectin 2	1.79254	4.03152e-05	0.0023969
SLC12A7	solute carrier family 12 member 7	1.78948	0.000601517	0.0167142
TMED3	transmembrane p24 trafficking protein 3	1.78805	5.16873e-05	0.00289281
RNASEH2B-AS1	RNASEH2B antisense RNA 1	1.78794	0.000468894	0.0140254
FANCG	Fanconi anemia complementation group G	1.78755	0.000288653	0.00983954
CAPS	calcyphosine	1.78467	0.000371731	0.0119552
NDC80	NDC80, kinetochore complex component	1.78434	2.9303e-06	0.000367647
POT1-AS1	POT1 antisense RNA 1	1.7803	0.000145779	0.00604006
FCGR3A	Fc fragment of IgG receptor IIIa	1.77793	6.79306e-05	0.0034806
FCGR3B	Fc fragment of IgG receptor IIIb	1.77793	6.79306e-05	0.0034806
C10ORF82	chromosome 10 open reading frame 82	1.77418	0.0024335	0.0434984
EDN2	endothelin 2	1.77415	0.000761254	0.0195605
IQGAP3	IQ motif containing GTPase activating protein 3	1.77249	5.70501e-06	0.000582812
RP11-701H16.4	N/A	1.76922	0.00147328	0.0311028
MIR210HG	MIR210 host gene	1.76885	2.34788e-05	0.00161402
FOXO6	forkhead box O6	1.76639	6.98676e-07	0.000122629
KIF26B	kinesin family member 26B	1.76637	2.68126e-06	0.00034292
KISS1R	KISS1 receptor	1.76475	0.000609212	0.0168642
HIST1H1E	histone cluster 1, H1e	1.75838	0.000325582	0.0107755
EPPK1	epiplakin 1	1.75726	0.000202652	0.00772162
RN7SL499P	RNA, 7SL, cytoplasmic 499, pseudogene	1.75522	6.70823e-05	0.00346403
RP11-80K6.2	N/A	1.75489	0.000938364	0.022701
UBE2S	ubiquitin conjugating enzyme E2 S	1.75457	8.58327e-07	0.000143042
DEGS2	delta 4-desaturase, sphingolipid 2	1.7544	0.000369071	0.0118928
CTA-384D8.34	N/A	1.75349	0.00264037	0.0456149
KIF18A	kinesin family member 18A	1.74756	7.90427e-06	0.000731841
MOGAT2	monoacylglycerol O-acyltransferase 2	1.7427	0.000532398	0.0153027
LAMP5	lysosomal associated membrane protein family member 5	1.74246	0.000217929	0.00812543
USP2	ubiquitin specific peptidase 2	1.74122	3.98887e-05	0.00238012
NDC80	NDC80, kinetochore complex component	1.741	0.000249088	0.00883653
STRN4	striatin 4	1.74037	0.00259961	0.0451946
RNASE2	ribonuclease A family member 2	1.73256	0.00104496	0.0245414
DNAJC5B	DnaJ heat shock protein family (Hsp40) member C5 beta	1.731	0.00163979	0.0331342
TPRN	taperin	1.72301	0.000478361	0.0142142
SLC44A1	solute carrier family 44 member 1	1.72031	0.00179793	0.0353554
LCN12	lipocalin 12	1.71966	0.000903884	0.0220929
CEP112	centrosomal protein 112	1.71784	0.00114342	0.0260205
LINC01291	long intergenic non-protein coding RNA 1291	1.71557	0.00111169	0.0255626
RP11-553L6.2	N/A	1.71418	1.68544e-05	0.00129637
FAM72C	family with sequence similarity 72 member C	1.7078	5.69201e-06	0.000582812
DGUOK-AS1	DGUOK antisense RNA 1	1.70626	7.14261e-05	0.00359275
OTULIN	OTU deubiquitinase with linear linkage specificity	1.70264	1.80881e-05	0.00134068
UGT3A1	UDP glycosyltransferase family 3 member A1	1.70144	0.000987836	0.0235347
RORC	RAR related orphan receptor C	1.70133	5.9275e-05	0.00318032
HAUS8	HAUS augmin like complex subunit 8	1.70125	0.000516053	0.0149764
PKP3	plakophilin 3	1.7009	0.000134059	0.0056712
RP11-139H14.5	N/A	1.69982	7.1408e-05	0.00359275
NRDE2	NRDE-2, necessary for RNA interference, domain containing	1.69411	1.75491e-08	9.25663e-06
FAM169B	family with sequence similarity 169 member B	1.6921	9.32594e-05	0.00431596
ST8SIA6-AS1	ST8SIA6 antisense RNA 1	1.68964	5.81535e-05	0.00315607
OLIG1	oligodendrocyte transcription factor 1	1.68787	0.000148	0.00608924
SS18	SS18, nBAF chromatin remodeling complex subunit	1.68684	0.000672429	0.0180731
SIX4	SIX homeobox 4	1.68277	2.7896e-08	1.22731e-05
PTK7	protein tyrosine kinase 7 (inactive)	1.6825	0.000328908	0.0108421
RP11-32B5.8	N/A	1.68039	0.000536637	0.0153577
RAD51B	RAD51 paralog B	1.67959	0.00094271	0.022772
RCOR2	REST corepressor 2	1.67953	1.96368e-06	0.000271879
ASCL2	achaete-scute family bHLH transcription factor 2	1.6793	4.29395e-05	0.0025083
HOMEZ	homeobox and leucine zipper encoding	1.67787	0.000103059	0.00467119
SPINK8	serine peptidase inhibitor, Kazal type 8 (putative)	1.67695	0.00279903	0.0473397
TESMIN	testis expressed metallothionein like protein	1.67644	1.50842e-05	0.00118791
PAQR3	progestin and adipoQ receptor family member 3	1.67342	8.96086e-05	0.00418812
GABRD	gamma-aminobutyric acid type A receptor delta subunit	1.67228	3.36221e-05	0.00209326
NPNT	nephronectin	1.67055	4.15799e-07	8.36593e-05
PLAUR	plasminogen activator, urokinase receptor	1.66802	3.91283e-06	0.000440916
ANXA9	annexin A9	1.66789	8.33729e-05	0.00400445
ECE2	endothelin converting enzyme 2	1.66549	2.086e-05	0.00146806
RP11-196G18.3	N/A	1.65717	2.04707e-05	0.00145532
MAP6D1	MAP6 domain containing 1	1.65645	2.05968e-05	0.00145532
GDF15	growth differentiation factor 15	1.65157	0.000458234	0.0137577
USP17L7	ubiquitin specific peptidase 17-like family member 7	1.65151	0.000350715	0.011424
ACP5	acid phosphatase 5, tartrate resistant	1.63442	0.00106877	0.0249231
PCNX2	pecanex homolog 2 (Drosophila)	1.63348	0.001439	0.0305355
SHISA8	shisa family member 8	1.63327	8.32218e-05	0.00400302
AL050303.10	N/A	1.62583	0.00218378	0.0404285
PTK6	protein tyrosine kinase 6	1.62343	0.000153756	0.00625585
MYBL1	MYB proto-oncogene like 1	1.61876	1.50357e-05	0.00118791
ST14	suppression of tumorigenicity 14	1.6186	0.000285643	0.00977138
TSSC1	tumor suppressing subtransferable candidate 1	1.61554	0.00188579	0.0364745
HS1BP3	HCLS1 binding protein 3	1.61453	0.000141494	0.00589506
RRS1-AS1	RRS1 antisense RNA 1 (head to head)	1.61084	1.04759e-05	0.000908274
OLR1	oxidized low density lipoprotein receptor 1	1.61083	1.10306e-07	3.00808e-05
SLC8A3	solute carrier family 8 member A3	1.60898	0.00107854	0.0250949
FANCA	Fanconi anemia complementation group A	1.60713	0.000220294	0.00817721
CAV1	caveolin 1	1.60332	0.00115402	0.0262253
HIST1H2AG	histone cluster 1, H2ag	1.60168	0.000161819	0.00651165
WNT7B	Wnt family member 7B	1.58718	0.000110302	0.00492507
SPATA17	spermatogenesis associated 17	1.58679	0.00189294	0.0365913
FAM72D	family with sequence similarity 72 member D	1.58559	1.37007e-05	0.00109876
SOWAHA	sosondowah ankyrin repeat domain family member A	1.58547	0.000578501	0.016232
PITPNM3	PITPNM family member 3	1.58207	0.000307512	0.0103225
POP4	POP4 homolog, ribonuclease P/MRP subunit	1.57864	9.9443e-05	0.00455716
MISP	mitotic spindle positioning	1.57787	0.00139687	0.0300081
PDK3	pyruvate dehydrogenase kinase 3	1.57514	4.8677e-06	0.000521491
FOXJ1	forkhead box J1	1.57216	0.00036364	0.0117522
EFCAB13	EF-hand calcium binding domain 13	1.57085	5.32371e-05	0.00295053
CD24	CD24 molecule	1.56992	0.00274831	0.0467213
HIST1H4J	histone cluster 1, H4j	1.56883	0.000234372	0.00847979
NPTX2	neuronal pentraxin 2	1.56738	0.000234012	0.00847979
HIST1H4K	histone cluster 1, H4k	1.56593	0.000238349	0.00859296
C4B-AS1	C4B antisense RNA 1	1.56404	0.000826179	0.0208413
SMCR2	Smith-Magenis syndrome chromosome region, candidate 2 (non-protein coding)	1.56359	0.000204737	0.00778541
CDCA5	cell division cycle associated 5	1.56299	0.000100962	0.00459511
C4A-AS1	C4A antisense RNA 1	1.56235	0.000881383	0.0218177
CA12	carbonic anhydrase 12	1.55993	0.00244056	0.0435844
PDLIM7	PDZ and LIM domain 7	1.55885	4.00064e-07	8.09873e-05
OAS1	2'-5'-oligoadenylate synthetase 1	1.55874	0.000104224	0.00471107
FHAD1	forkhead associated phosphopeptide binding domain 1	1.54963	4.08734e-05	0.00241703
LPAR4	lysophosphatidic acid receptor 4	1.54898	0.0010905	0.0252546
PAPPA2	pappalysin 2	1.54849	0.00017491	0.00692026
CTD-2296D1.4	N/A	1.54779	0.000521025	0.0150413
TRIB3	tribbles pseudokinase 3	1.54714	9.33115e-08	2.67739e-05
KIF4B	kinesin family member 4B	1.54529	0.00198524	0.0377127
RP11-399C16.3	N/A	1.54441	0.000261639	0.00918438
BAIAP2	BAI1 associated protein 2	1.54302	0.00201914	0.0381152
GPR143	G protein-coupled receptor 143	1.54249	0.000212144	0.00799508
RP1-151F17.2	N/A	1.54245	0.00017649	0.00697443
ANKRD22	ankyrin repeat domain 22	1.53758	9.63863e-05	0.00442345
ANTXR1	anthrax toxin receptor 1	1.53677	0.00152693	0.0316882
RP3-395M20.12	N/A	1.5355	0.00180681	0.0354454
TMEM8A	transmembrane protein 8A	1.53533	2.93358e-05	0.0019067
RP11-443B20.1	N/A	1.53209	0.000365116	0.0117884
CCDC126	coiled-coil domain containing 126	1.52724	4.79238e-05	0.00272645
DZIP1	DAZ interacting zinc finger protein 1	1.52675	0.00205199	0.0386655
NEIL3	nei like DNA glycosylase 3	1.52595	1.06676e-05	0.000919054
GINS1	GINS complex subunit 1	1.51943	6.65149e-06	0.000641752
ANOS1	anosmin 1	1.51838	0.00210788	0.0394926
SAPCD2	suppressor APC domain containing 2	1.51789	0.000168954	0.00671684
RP11-514D23.1	N/A	1.51665	0.000238541	0.00859296
RTKN2	rhotekin 2	1.51402	0.000127385	0.00545178
EGLN3	egl-9 family hypoxia inducible factor 3	1.51366	0.000512141	0.0148891
ZNF85	zinc finger protein 85	1.50986	0.000386761	0.01226
ENAM	enamelin	1.50871	9.9576e-05	0.00455716
TACC1	transforming acidic coiled-coil containing protein 1	1.50865	0.000947768	0.0228274
AC115522.3	N/A	1.50759	0.000178209	0.00700251
PARPBP	PARP1 binding protein	1.50443	9.12221e-05	0.0042455
RCC2	regulator of chromosome condensation 2	1.50053	1.09783e-06	0.000173326
RP11-138E9.2	N/A	1.50013	0.00248546	0.043981
GRK2	G protein-coupled receptor kinase 2	1.49597	0.00119281	0.0268873
CABIN1	calcineurin binding protein 1	1.49322	6.00188e-06	0.000603194
CLDN1	claudin 1	1.49132	0.00216721	0.0402654
GRIFIN	galectin-related inter-fiber protein	1.48765	0.00295361	0.0490984
KIF11	kinesin family member 11	1.48747	3.50226e-06	0.000414208
KLHDC4	kelch domain containing 4	1.48528	0.00045603	0.0137171
E2F1	E2F transcription factor 1	1.47999	2.11247e-05	0.00148309
AP001058.3	N/A	1.47992	0.000914758	0.0222837
LINC00487	long intergenic non-protein coding RNA 487	1.47833	0.00056791	0.0159892
MCM2	minichromosome maintenance complex component 2	1.47687	0.000828912	0.0208632
SP110	SP110 nuclear body protein	1.47354	1.31711e-05	0.00107046
HIST2H2AC	histone cluster 2, H2ac	1.47347	0.00100122	0.0237849
HIST1H3F	histone cluster 1, H3f	1.47279	0.00219267	0.0404625
METRN	meteorin, glial cell differentiation regulator	1.47083	1.116e-05	0.000940977
UGCG	UDP-glucose ceramide glucosyltransferase	1.47075	3.02507e-05	0.00193925
RP11-80I3.1	N/A	1.46932	0.00119292	0.0268873
ZNF28	zinc finger protein 28	1.46776	0.000137095	0.00578062
AC092198.1	N/A	1.4595	0.00022666	0.00832731
BRIP1	BRCA1 interacting protein C-terminal helicase 1	1.45932	8.14574e-05	0.00394113
ABRACL	ABRA C-terminal like	1.45422	2.33428e-05	0.00160802
ST20	suppressor of tumorigenicity 20	1.45348	0.000900296	0.0220706
CST7	cystatin F	1.45326	0.000332371	0.0109127
HIST1H3E	histone cluster 1, H3e	1.4504	0.000137171	0.00578062
MYO19	myosin XIX	1.44849	0.00086074	0.0214546
AC133644.2	N/A	1.44686	0.000354344	0.0115195
LA16C-380H5.5	N/A	1.44383	1.52666e-05	0.00119508
NDUFB2	NADH:ubiquinone oxidoreductase subunit B2	1.44325	0.00247312	0.0439686
SBK1	SH3 domain binding kinase 1	1.44044	5.41711e-05	0.00297418
RPF2	ribosome production factor 2 homolog	1.44003	0.00185959	0.0361372
FLJ37035	uncharacterized LOC399821	1.43908	0.000492267	0.014503
RP11-331F9.3	N/A	1.43862	0.00173143	0.0344792
TMEM182	transmembrane protein 182	1.43827	0.000489571	0.0144494
TYMS	thymidylate synthetase	1.43417	0.00142394	0.0303526
CTTN	cortactin	1.43265	6.88704e-06	0.000660616
AQP4-AS1	AQP4 antisense RNA 1	1.43062	0.000284567	0.00976078
CD96	CD96 molecule	1.42669	0.00186945	0.0362571
NRAV	negative regulator of antiviral response (non-protein coding)	1.42196	2.57353e-07	5.81636e-05
RUNDC3A	RUN domain containing 3A	1.41941	0.000926821	0.022487
PRR5	proline rich 5	1.41833	0.000524363	0.0151113
PHEX-AS1	PHEX antisense RNA 1	1.41799	0.000477575	0.0142097
ADAMTS4	ADAM metallopeptidase with thrombospondin type 1 motif 4	1.41772	0.000378968	0.0121406
CKAP2	cytoskeleton associated protein 2	1.41686	0.000469255	0.0140254
DNAH5	dynein axonemal heavy chain 5	1.41617	0.000834004	0.0209434
TNFRSF11B	TNF receptor superfamily member 11b	1.41589	0.00161729	0.0328126
BANF1	barrier to autointegration factor 1	1.41339	0.00111079	0.0255626
CDT1	chromatin licensing and DNA replication factor 1	1.41179	3.90146e-05	0.00234492
RP11-307C12.11	N/A	1.41104	0.00161629	0.0328126
GRHL2	grainyhead like transcription factor 2	1.4109	0.000105351	0.00474898
RP11-473M20.11	N/A	1.40953	0.000929443	0.022534
RP11-153I24.4	N/A	1.40803	0.000225444	0.00829316
RNF165	ring finger protein 165	1.40723	0.0017401	0.0345893
CTD-2227E11.1	N/A	1.4061	7.08661e-05	0.00357678
LYPD8	LY6/PLAUR domain containing 8	1.40522	0.00077179	0.0197877
UHRF2	ubiquitin like with PHD and ring finger domains 2	1.40247	0.000146124	0.00604217
HSPA6	heat shock protein family A (Hsp70) member 6	1.40244	0.000786852	0.0200647
CASZ1	castor zinc finger 1	1.39906	0.00041041	0.0127588
WFDC9	WAP four-disulfide core domain 9	1.39622	0.00142332	0.0303526
CTD-3128G10.7	N/A	1.39237	0.000221735	0.00821167
LINC01063	long intergenic non-protein coding RNA 1063	1.39234	0.0016582	0.0334244
CCDC87	coiled-coil domain containing 87	1.39209	0.000395212	0.0124317
HOXC11	homeobox C11	1.39125	0.0012395	0.0275006
RP11-421E14.2	N/A	1.38987	0.00024932	0.00883653
RP11-429J17.7	N/A	1.38423	0.00180965	0.0354801
CDC6	cell division cycle 6	1.38042	0.000105881	0.00476548
GPR160	G protein-coupled receptor 160	1.3794	0.00186409	0.0361935
EPN3	epsin 3	1.37721	0.0029192	0.0487285
SFRP2	secreted frizzled related protein 2	1.37718	0.00053451	0.0153367
CCDC167	coiled-coil domain containing 167	1.37499	6.38456e-05	0.0033263
MFSD3	major facilitator superfamily domain containing 3	1.37473	5.07608e-05	0.00286317
ZNF581	zinc finger protein 581	1.3726	0.00260659	0.0452682
TRMU	tRNA 5-methylaminomethyl-2-thiouridylate methyltransferase	1.37081	0.00058445	0.0163019
HPS3	HPS3, biogenesis of lysosomal organelles complex 2 subunit 1	1.37024	6.88983e-05	0.00351381
FAM3B	family with sequence similarity 3 member B	1.36923	0.0006726	0.0180731
ASF1B	anti-silencing function 1B histone chaperone	1.36847	0.00112207	0.0257118
NAV1	neuron navigator 1	1.36842	0.000811973	0.0205939
RP11-13P5.2	N/A	1.36831	0.00218788	0.0404625
ST8SIA6	ST8 alpha-N-acetyl-neuraminide alpha-2,8-sialyltransferase 6	1.36665	0.000888828	0.0219198
GPRIN1	G protein regulated inducer of neurite outgrowth 1	1.36564	0.0004856	0.0143578
PADI3	peptidyl arginine deiminase 3	1.36293	0.00113674	0.0259398
RP11-675F6.4	N/A	1.36287	6.05596e-05	0.00322304
PKP4	plakophilin 4	1.36094	3.44876e-05	0.00213908
SPIRE2	spire type actin nucleation factor 2	1.36075	0.0014324	0.0304356
P4HTM	prolyl 4-hydroxylase, transmembrane	1.35907	0.00140017	0.0300399
GTSE1	G2 and S-phase expressed 1	1.35801	0.00022778	0.00834191
TARBP1	TAR (HIV-1) RNA binding protein 1	1.358	3.99954e-05	0.00238218
RP11-305P22.9	N/A	1.35549	0.000251124	0.0088814
SGSM3	small G protein signaling modulator 3	1.35175	0.00145038	0.0307572
EPS8	epidermal growth factor receptor pathway substrate 8	1.35127	0.000672169	0.0180731
FCGR1B	Fc fragment of IgG receptor Ib	1.34975	0.000403003	0.0126047
NHLH2	nescient helix-loop-helix 2	1.34931	0.000495312	0.0145667
NOL10	nucleolar protein 10	1.34899	0.000945096	0.022796
CECR2	CECR2, histone acetyl-lysine reader	1.34794	0.00149665	0.0313305
E2F2	E2F transcription factor 2	1.34117	1.12216e-05	0.000940977
RP11-61J19.3	N/A	1.34029	0.000716712	0.0188832
ARFIP2	ADP ribosylation factor interacting protein 2	1.33824	0.00069606	0.0185076
BIK	BCL2 interacting killer	1.33749	0.000667661	0.0180285
NDST2	N-deacetylase and N-sulfotransferase 2	1.33748	0.00103836	0.0244211
CD3G	CD3g molecule	1.33735	0.0021235	0.0396512
DNAH14	dynein axonemal heavy chain 14	1.33568	4.10358e-05	0.00242229
CTD-2582D11.1	N/A	1.33547	0.0020676	0.0388965
ROR1	receptor tyrosine kinase like orphan receptor 1	1.33324	0.0011979	0.0269696
SLC2A13	solute carrier family 2 member 13	1.33175	0.000127714	0.00545878
TMX1	thioredoxin related transmembrane protein 1	1.33139	0.0007465	0.0193725
RP11-214K3.21	N/A	1.32966	0.000963157	0.0230969
LL0XNC01-7P3.1	N/A	1.32763	0.00142332	0.0303526
YY1	YY1 transcription factor	1.32706	0.00153358	0.0317832
LBX2	ladybird homeobox 2	1.32505	0.00245845	0.0438021
ATP6AP1	ATPase H+ transporting accessory protein 1	1.32478	0.000800014	0.0203218
AC017002.1	N/A	1.32434	0.000738497	0.0192482
MROH1	maestro heat like repeat family member 1	1.32176	0.00252364	0.044341
SLC45A3	solute carrier family 45 member 3	1.32112	0.00253648	0.0445192
EPHX4	epoxide hydrolase 4	1.30933	0.00254242	0.0445761
KHDRBS1	KH RNA binding domain containing, signal transduction associated 1	1.30783	0.000348173	0.0113749
AC105402.4	N/A	1.30669	0.000965389	0.0231168
RP11-439A17.9	N/A	1.30554	1.12357e-05	0.000940977
RAB33A	RAB33A, member RAS oncogene family	1.30424	8.90444e-05	0.00417951
MNAT1	MNAT1, CDK activating kinase assembly factor	1.30168	0.00143675	0.0305074
AC093642.1	N/A	1.29977	0.000893733	0.021975
ZBTB42	zinc finger and BTB domain containing 42	1.29755	0.00179319	0.0353043
ZIC1	Zic family member 1 [Source:HGNC Symbol;Acc:HGNC:12872]	1.29663	0.000418871	0.0129658
CDK2AP1	cyclin dependent kinase 2 associated protein 1	1.29645	0.00082678	0.0208413
KRT18	keratin 18	1.29471	0.00125861	0.0278167
ERBB2	erb-b2 receptor tyrosine kinase 2	1.29388	0.00217813	0.0403846
RP11-1112J20.2	N/A	1.29019	6.30871e-05	0.00330951
RP11-849N15.3	N/A	1.28439	0.00106241	0.0247923
RAB29	RAB29, member RAS oncogene family	1.28422	0.00152114	0.031624
RP11-476D10.1	N/A	1.28111	0.00271197	0.0463227
SLC24A2	solute carrier family 24 member 2	1.27921	0.000212519	0.007996
LOXL2	lysyl oxidase like 2	1.27906	0.00244967	0.0436928
TOR3A	torsin family 3 member A	1.2778	1.18247e-06	0.000183183
SLC44A5	solute carrier family 44 member 5	1.27608	0.00274527	0.0466936
GRM6	glutamate metabotropic receptor 6	1.27505	0.00171929	0.0343411
COA4	cytochrome c oxidase assembly factor 4 homolog	1.2748	0.00161528	0.0328126
MTX1	metaxin 1	1.27411	0.000129687	0.00550746
SGO2	shugoshin 2	1.2731	1.62807e-07	4.0698e-05
DIAPH3	diaphanous related formin 3	1.27004	0.000607494	0.0168309
RP11-44K6.4	N/A	1.26827	0.00179978	0.0353707
ATF5	activating transcription factor 5	1.26681	0.00130066	0.0284789
OAS3	2'-5'-oligoadenylate synthetase 3	1.26444	0.000583015	0.0162756
RP11-227D2.3	N/A	1.26408	0.00221841	0.040779
OAS2	2'-5'-oligoadenylate synthetase 2	1.26282	0.000659189	0.0179023
LINC00511	long intergenic non-protein coding RNA 511	1.26276	0.00220094	0.0405496
RP11-18H7.1	N/A	1.26054	0.00166689	0.0335177
HELLS	helicase, lymphoid-specific	1.2593	1.5274e-05	0.00119508
UBE2T	ubiquitin conjugating enzyme E2 T	1.25915	0.00241166	0.0432878
RP11-654D12.3	N/A	1.25788	0.00256217	0.0447465
LINC00877	long intergenic non-protein coding RNA 877	1.25717	0.00101866	0.0240952
OXSR1	oxidative stress responsive 1	1.25668	0.00109073	0.0252546
RP3-508I15.9	N/A	1.25469	0.00280669	0.0474097
MYCN	v-myc avian myelocytomatosis viral oncogene neuroblastoma derived homolog	1.25393	0.00298772	0.0495655
LINGO4	leucine rich repeat and Ig domain containing 4	1.25292	0.000231814	0.00844278
CTD-2020K17.1	N/A	1.25198	0.00272481	0.0464312
SNRPB	small nuclear ribonucleoprotein polypeptides B and B1	1.24806	0.00149139	0.0312851
DAP	death associated protein	1.2465	0.00062024	0.0170693
MMS22L	MMS22 like, DNA repair protein	1.23724	0.0014778	0.0311337
KCNK15	potassium two pore domain channel subfamily K member 15	1.23581	0.00279308	0.0472875
LRP8	LDL receptor related protein 8	1.23491	0.000693	0.0184709
KDM4C	lysine demethylase 4C	1.23467	0.000176985	0.00698561
RP11-184M15.1	N/A	1.23415	0.00175069	0.0346745
EFCAB3	EF-hand calcium binding domain 3	1.23334	0.00301931	0.0499138
PBX1	PBX homeobox 1	1.23229	0.00186468	0.0361935
CTB-118N6.2	N/A	1.23042	0.000183587	0.00713972
IDH2	isocitrate dehydrogenase (NADP(+)) 2, mitochondrial	1.22929	2.04493e-05	0.00145532
TM9SF4	transmembrane 9 superfamily member 4	1.22734	0.00193341	0.0370869
SOWAHD	sosondowah ankyrin repeat domain family member D	1.22693	0.00205414	0.0386655
ENSA	endosulfine alpha	1.22474	0.000139085	0.00584211
RP11-508O18.1	N/A	1.2212	0.00140519	0.0301072
SLC35A5	solute carrier family 35 member A5	1.22044	0.000872545	0.0216802
CTD-2012J19.3	N/A	1.22019	0.000481448	0.014266
LIMD1	LIM domains containing 1	1.21965	0.00148799	0.0312336
BOP1	block of proliferation 1	1.21711	0.000978117	0.0233876
PPP1R3E	protein phosphatase 1 regulatory subunit 3E	1.21702	4.27945e-05	0.00250816
INTS1	integrator complex subunit 1	1.21536	0.000272638	0.00945164
U2AF2	U2 small nuclear RNA auxiliary factor 2	1.20783	0.000384192	0.0122485
RP5-1198O20.4	N/A	1.20779	0.00102358	0.0241445
LIMD2	LIM domain containing 2	1.20744	0.000866535	0.0215634
CCDC88A	coiled-coil domain containing 88A	1.2067	0.00236837	0.0426811
LRRC10B	leucine rich repeat containing 10B	1.20512	0.00176263	0.0348272
PLXNA3	plexin A3	1.20222	0.000354286	0.0115195
PHF20L1	PHD finger protein 20-like 1	1.20029	7.41542e-05	0.0036795
SPICE1	spindle and centriole associated protein 1	1.19899	6.01408e-06	0.000603194
ANXA2	annexin A2	1.19864	0.00151668	0.0316105
CIB1	calcium and integrin binding 1	1.19789	0.00224972	0.0411626
FANCF	Fanconi anemia complementation group F	1.19694	2.56736e-05	0.00171043
RMI2	RecQ mediated genome instability 2	1.19633	0.00225459	0.0411735
NUDT16L1	nudix hydrolase 16 like 1	1.19614	0.00116314	0.0263902
SRPK3	SRSF protein kinase 3	1.19559	0.000506448	0.0148169
TCEA3	transcription elongation factor A3	1.1931	0.00229987	0.0418121
APLN	apelin	1.19295	0.000704856	0.0186962
USP18	ubiquitin specific peptidase 18	1.19237	0.00101722	0.0240783
RP11-500C11.3	N/A	1.19183	0.000201511	0.0076959
SIN3B	SIN3 transcription regulator family member B	1.18894	3.59468e-05	0.00220882
IKBKE	inhibitor of kappa light polypeptide gene enhancer in B-cells, kinase epsilon	1.1847	3.57789e-05	0.00220672
HAUS8	HAUS augmin like complex subunit 8	1.18056	0.00247967	0.043981
AC069513.4	N/A	1.17776	0.000484027	0.0143241
SOX11	SRY-box 11	1.17546	0.000135883	0.005741
TSC22D1	TSC22 domain family member 1	1.17495	0.00271644	0.0463227
AMIGO3	adhesion molecule with Ig like domain 3	1.17459	0.000444086	0.0135055
N4BP3	NEDD4 binding protein 3	1.17376	0.000538094	0.015386
CTPS1	CTP synthase 1	1.16959	0.000580487	0.0162574
RP11-443B7.1	N/A	1.16863	0.00145259	0.0307843
GATA3	GATA binding protein 3	1.16437	0.000954225	0.0229327
FANCC	Fanconi anemia complementation group C	1.1642	0.00194309	0.0372335
PHTF1	putative homeodomain transcription factor 1	1.16002	0.00174478	0.0346406
ATP1B4	ATPase Na+/K+ transporting family member beta 4	1.1583	0.00270077	0.0463206
PTTG2	pituitary tumor-transforming 2	1.15454	0.00257377	0.0448636
AF213884.2	N/A	1.15336	0.00152192	0.031624
RP4-742C19.13	N/A	1.15277	0.00117217	0.0265282
RIPK2	receptor interacting serine/threonine kinase 2	1.14938	0.00124364	0.0275337
RPL18A	ribosomal protein L18a	1.14236	0.00241384	0.0432878
CNGB1	cyclic nucleotide gated channel beta 1	1.14136	0.0008267	0.0208413
RARA	retinoic acid receptor alpha	1.13951	0.00183581	0.0358228
CBX4	chromobox 4	1.13915	0.000374897	0.0120218
CNOT9	CCR4-NOT transcription complex subunit 9	1.139	0.00027367	0.00947563
MLLT11	myeloid/lymphoid or mixed-lineage leukemia; translocated to, 11	1.13864	0.000879153	0.0217914
EGLN3	egl-9 family hypoxia inducible factor 3	1.13651	0.000334635	0.0109543
ADAM12	ADAM metallopeptidase domain 12	1.1354	0.00209085	0.0392445
C9ORF106	chromosome 9 open reading frame 106	1.13377	0.000692755	0.0184709
SKIL	SKI-like proto-oncogene	1.13334	2.55121e-05	0.0017041
CTC-526N19.1	N/A	1.13315	0.000733489	0.0191522
SLC4A8	solute carrier family 4 member 8	1.13267	0.00228613	0.0416081
TMEM242	transmembrane protein 242	1.12897	0.00262575	0.0455291
EXOSC4	exosome component 4	1.12875	0.00166598	0.0335177
PDK3	pyruvate dehydrogenase kinase 3	1.12724	0.00195619	0.0373544
AGMAT	agmatinase	1.12656	6.62258e-05	0.00343054
MEX3A	mex-3 RNA binding family member A	1.12455	0.000662413	0.0179308
BRCA2	BRCA2, DNA repair associated	1.12343	0.00050571	0.0148169
H1FX	H1 histone family member X	1.1231	0.00158836	0.0323924
TRAIP	TRAF interacting protein	1.12275	0.00248157	0.043981
DNM3OS	DNM3 opposite strand/antisense RNA	1.11966	0.000140342	0.00587983
HIST3H2BB	histone cluster 3, H2bb	1.11739	0.00176511	0.0348555
RP11-286N22.6	N/A	1.11646	0.000116016	0.00508669
RABIF	RAB interacting factor	1.11596	0.00020885	0.00790302
RFX5	regulatory factor X5	1.1155	0.00259381	0.0451176
ATG3	autophagy related 3	1.11471	1.86175e-05	0.00136213
METTL13	methyltransferase like 13	1.11422	0.00193431	0.0370869
VPS33A	VPS33A, CORVET/HOPS core subunit	1.11392	0.000327794	0.0108162
NR2F6	nuclear receptor subfamily 2 group F member 6	1.11387	0.00105826	0.024748
NR3C1	nuclear receptor subfamily 3 group C member 1	1.11215	0.00267014	0.0460086
HEYL	hes related family bHLH transcription factor with YRPW motif-like	1.10956	0.000386037	0.01226
USP48	ubiquitin specific peptidase 48	1.10514	0.00249248	0.043981
SIPA1L3	signal induced proliferation associated 1 like 3	1.10395	3.03152e-05	0.00193925
RP11-196G18.22	N/A	1.10368	0.0018961	0.0366094
ENAH	enabled homolog (Drosophila)	1.10334	5.5676e-06	0.000577873
RP11-281P23.1	N/A	1.1016	0.00248863	0.043981
SSPO	SCO-spondin	1.10007	0.00201887	0.0381152
KIAA1644	KIAA1644	1.09887	0.00294574	0.0490665
TBL3	transducin beta like 3	1.097	0.00168049	0.0336885
TCEAL5	transcription elongation factor A like 5	1.09636	0.00157945	0.0322849
SRD5A2	steroid 5 alpha-reductase 2	1.09433	0.00173353	0.0344793
AC002429.5	N/A	1.09352	0.00190475	0.0367354
SREK1	splicing regulatory glutamic acid and lysine rich protein 1	1.09035	0.00158676	0.03238
EIF3C	eukaryotic translation initiation factor 3 subunit C	1.08954	0.00297235	0.0493602
TRANK1	tetratricopeptide repeat and ankyrin repeat containing 1	1.08402	0.000213223	0.00801336
ATG101	autophagy related 101	1.08365	0.00250136	0.0440815
RNU6-1144P	RNA, U6 small nuclear 1144, pseudogene	1.07979	0.00157476	0.0322507
MRPL17	mitochondrial ribosomal protein L17	1.0787	0.00164288	0.0331763
LHX4	LIM homeobox 4	1.07438	0.000662227	0.0179308
RTKN2	rhotekin 2	1.07202	0.00212454	0.0396512
NUAK2	NUAK family kinase 2	1.07164	0.00291954	0.0487285
LIMD1	LIM domains containing 1	1.0678	0.000166088	0.00663487
NOD2	nucleotide binding oligomerization domain containing 2	1.06421	0.000920126	0.022341
RP11-752L20.3	N/A	1.06006	0.000148331	0.00609523
NCBP2-AS2	NCBP2 antisense RNA 2 (head to head)	1.05811	0.000660055	0.0179095
TMPO-AS1	TMPO antisense RNA 1	1.05755	0.00244095	0.0435844
TSPAN13	tetraspanin 13	1.0475	4.19038e-05	0.00246032
DNAJB5	DnaJ heat shock protein family (Hsp40) member B5	1.0448	0.00236597	0.0426612
CKAP2	cytoskeleton associated protein 2	1.04393	0.00122838	0.0273881
GAS2L3	growth arrest specific 2 like 3	1.04325	0.00217458	0.0403796
PFKFB4	6-phosphofructo-2-kinase/fructose-2,6-biphosphatase 4	1.04292	0.000422577	0.0130437
MIS18A	MIS18 kinetochore protein A	1.04272	0.00120536	0.027112
ZNF695	zinc finger protein 695	1.04005	0.00166604	0.0335177
IER5L	immediate early response 5 like	1.03842	0.00181115	0.0354885
LINC00869	long intergenic non-protein coding RNA 869	1.03517	0.000305641	0.0102701
EIF4EBP1	eukaryotic translation initiation factor 4E binding protein 1	1.03421	0.00229227	0.0416969
TRAF2	TNF receptor associated factor 2	1.03345	0.00128567	0.028301
TIMM17A	translocase of inner mitochondrial membrane 17 homolog A (yeast)	1.03183	0.00195945	0.0373648
SLC27A4	solute carrier family 27 member 4	1.03181	0.000517936	0.0149938
COPG1	coatomer protein complex subunit gamma 1	1.0315	0.000267456	0.00934878
RP11-230B22.1	N/A	1.03045	0.00196013	0.0373648
RP11-22C11.2	N/A	1.02366	0.000895006	0.021983
ATPIF1	ATPase inhibitory factor 1	1.02226	0.000758307	0.0195483
ZBTB11-AS1	ZBTB11 antisense RNA 1	1.02026	0.00154586	0.0319682
PCSK1	proprotein convertase subtilisin/kexin type 1	1.01881	0.00131836	0.0287902
GLRX3	glutaredoxin 3	1.01763	0.00302352	0.0499584
RP5-998N21.4	N/A	1.01749	0.000199698	0.00765322
ERICH6-AS1	ERICH6 antisense RNA 1	1.01427	0.000820138	0.020762
EPB41L5	erythrocyte membrane protein band 4.1 like 5	1.01201	0.0029753	0.0493842
TBC1D31	TBC1 domain family member 31	1.01031	0.00110334	0.0254593
LRRC56	leucine rich repeat containing 56	1.0079	0.00191422	0.036873
PPP1R26-AS1	PPP1R26 antisense RNA 1	1.00758	0.000985774	0.0235347
ZNF551	zinc finger protein 551	1.00485	0.00183872	0.0358584
DDX46	DEAD-box helicase 46	1.00465	0.00172189	0.0343721
FASTKD5	FAST kinase domains 5	1.00457	0.00175647	0.0347264
RP11-532M24.1	N/A	1.0017	0.00200932	0.0380169
HOXA5	homeobox A5	-1.00057	0.000429423	0.0131934
PAPOLA	poly(A) polymerase alpha	-1.00078	0.00134951	0.0291807
ETFA	electron transfer flavoprotein alpha subunit	-1.00135	0.0024955	0.0440106
MAGI2-AS3	MAGI2 antisense RNA 3	-1.00333	0.00015048	0.00617203
LIN52	lin-52 DREAM MuvB core complex component	-1.00503	4.07737e-05	0.00241546
KLF2	Kruppel like factor 2	-1.00557	0.000220508	0.00817721
IZUMO1	izumo sperm-egg fusion 1	-1.00929	0.00263518	0.0455598
DIS3L2	DIS3 like 3'-5' exoribonuclease 2	-1.00953	0.000917339	0.0223226
NACA2	nascent polypeptide associated complex alpha subunit 2	-1.00998	0.000124013	0.00534909
NDUFA11	NADH:ubiquinone oxidoreductase subunit A11	-1.01084	0.000232856	0.00845277
LINC00942	long intergenic non-protein coding RNA 942	-1.01096	0.00220721	0.0405972
TRIM8	tripartite motif containing 8	-1.01123	9.2844e-05	0.00430277
ZZEF1	zinc finger ZZ-type and EF-hand domain containing 1	-1.01142	0.00121672	0.0273045
SMG1	SMG1, nonsense mediated mRNA decay associated PI3K related kinase	-1.01314	5.7006e-05	0.00310914
ANKRD20A4	ankyrin repeat domain 20 family member A4	-1.01416	0.000507675	0.0148169
CDC37L1	cell division cycle 37 like 1	-1.01583	0.000964113	0.023103
CPQ	carboxypeptidase Q	-1.01637	0.000938395	0.022701
ZC3H7B	zinc finger CCCH-type containing 7B	-1.01704	0.0010914	0.0252546
CTA-212A2.1	N/A	-1.01745	0.000718306	0.0189011
SLTM	SAFB like transcription modulator	-1.01817	0.000731125	0.0191316
GSN	gelsolin	-1.01825	0.00230427	0.0418689
KCNJ5	potassium voltage-gated channel subfamily J member 5	-1.01838	0.000837691	0.021004
CATIP	ciliogenesis associated TTC17 interacting protein	-1.0185	0.000846182	0.0211526
SYNE3	spectrin repeat containing nuclear envelope family member 3	-1.01937	0.000555982	0.0157585
MICAL3	microtubule associated monooxygenase, calponin and LIM domain containing 3	-1.01964	0.00288609	0.048415
ABCA6	ATP binding cassette subfamily A member 6	-1.02124	3.32418e-06	0.000400321
EML1	echinoderm microtubule associated protein like 1	-1.02138	0.00222985	0.0408662
CDADC1	cytidine and dCMP deaminase domain containing 1	-1.02543	0.000166649	0.00664313
RP11-218M22.1	N/A	-1.02641	0.000124292	0.00535414
ABCF2	ATP binding cassette subfamily F member 2	-1.0289	0.00277755	0.047097
NUMBL	NUMB like, endocytic adaptor protein	-1.02978	0.000562898	0.0158887
C1QTNF2	C1q and tumor necrosis factor related protein 2	-1.03006	0.000979635	0.023407
PRMT2	protein arginine methyltransferase 2	-1.03027	0.00027269	0.00945164
GTF2IRD2B	GTF2I repeat domain containing 2B	-1.03043	0.00234731	0.0423711
CDHR3	cadherin related family member 3	-1.033	0.00159818	0.0325326
NBR1	NBR1, autophagy cargo receptor	-1.0354	0.000170191	0.00674976
KLHL41	kelch like family member 41	-1.03548	0.00299226	0.049591
NKAP	NFKB activating protein	-1.03625	3.07978e-05	0.0019543
HSPG2	heparan sulfate proteoglycan 2	-1.04071	0.000391666	0.0123554
MYL9	myosin light chain 9	-1.04312	0.000346236	0.0113228
CCDC85B	coiled-coil domain containing 85B	-1.04464	0.00239006	0.042978
RP11-330O11.3	N/A	-1.04539	0.00204486	0.0385567
SDC2	syndecan 2	-1.04649	0.000401381	0.0125897
GLTSCR2	glioma tumor suppressor candidate region gene 2	-1.04691	0.00159761	0.0325326
ANKRD20A2	ankyrin repeat domain 20 family member A2	-1.05139	0.000230701	0.00841786
BHLHE41	basic helix-loop-helix family member e41	-1.05205	0.00140755	0.0301199
NRG2	neuregulin 2	-1.05851	0.000142598	0.00593354
FGF7	fibroblast growth factor 7	-1.05855	0.000641306	0.0175175
ANKRD20A1	ankyrin repeat domain 20 family member A1	-1.05911	0.00070755	0.0187226
AGFG1	ArfGAP with FG repeats 1	-1.06038	0.000219445	0.00816351
RP11-932O9.8	N/A	-1.06097	0.00276224	0.0468855
DLC1	DLC1 Rho GTPase activating protein	-1.06151	0.000709308	0.018739
RP11-798G7.6	N/A	-1.06965	0.00182103	0.0356102
VSTM4	V-set and transmembrane domain containing 4	-1.07049	0.00035788	0.0115888
PDE11A	phosphodiesterase 11A	-1.07057	0.000453738	0.013673
MAP6	microtubule associated protein 6	-1.0717	5.20058e-05	0.00289871
CCNL2	cyclin L2	-1.07466	1.439e-05	0.00114141
GPBP1	GC-rich promoter binding protein 1	-1.07635	3.63353e-05	0.00221209
RP11-378J18.8	N/A	-1.07807	0.000139161	0.00584211
ZEB2	zinc finger E-box binding homeobox 2	-1.08015	3.37607e-06	0.000402167
LRRC37A2	leucine rich repeat containing 37 member A2 [Source:HGNC Symbol;Acc:HGNC:32404]	-1.08227	0.00108384	0.0251679
SMAD6	SMAD family member 6	-1.08343	0.00023028	0.00841478
RNU6-1094P	RNA, U6 small nuclear 1094, pseudogene	-1.08356	0.00302639	0.0499606
RP4-798A10.4	N/A	-1.08499	0.00233405	0.0422009
ZNF106	zinc finger protein 106	-1.08655	0.00147256	0.0311028
DPY19L2	dpy-19 like 2	-1.09293	0.00293527	0.0489414
KDR	kinase insert domain receptor	-1.09326	0.00270228	0.0463206
DSE	dermatan sulfate epimerase	-1.09405	0.000272396	0.00945164
CTD-2186M15.3	N/A	-1.09574	0.000114708	0.00504669
QKI	QKI, KH domain containing RNA binding	-1.09601	0.000370687	0.0119332
SCARNA9	small Cajal body-specific RNA 9	-1.09972	0.00174865	0.0346745
TMOD2	tropomodulin 2	-1.10025	1.13415e-05	0.000947433
PTGER4	prostaglandin E receptor 4	-1.10141	0.00130204	0.0284904
JADE1	jade family PHD finger 1	-1.10328	0.000151554	0.00618529
VGLL3	vestigial like family member 3	-1.10688	0.00132197	0.0288415
APBA1	amyloid beta precursor protein binding family A member 1	-1.10743	0.000536005	0.0153529
SLC35E4	solute carrier family 35 member E4	-1.1091	0.00121747	0.0273045
RPL9	ribosomal protein L9	-1.1101	0.0022552	0.0411735
RPS23	ribosomal protein S23	-1.11159	0.00148007	0.0311337
SNHG14	small nucleolar RNA host gene 14	-1.11326	4.83525e-05	0.0027461
ICOSLG	inducible T-cell costimulator ligand	-1.11349	0.00217852	0.0403846
LINC00921	long intergenic non-protein coding RNA 921	-1.11352	7.93908e-05	0.00387523
KL	klotho	-1.1162	0.00249176	0.043981
TNFRSF10D	TNF receptor superfamily member 10d	-1.11787	0.000227231	0.00833103
PTRHD1	peptidyl-tRNA hydrolase domain containing 1	-1.12016	0.002881	0.0483788
VKORC1L1	vitamin K epoxide reductase complex subunit 1 like 1	-1.12185	0.000349132	0.0113941
ADCY5	adenylate cyclase 5	-1.12371	0.00242121	0.0433492
RP11-797A18.6	N/A	-1.1238	0.00267513	0.0460705
RP11-81K2.2	N/A	-1.12531	0.000585778	0.0163113
VLDLR	very low density lipoprotein receptor	-1.1255	6.22364e-05	0.00328985
AF131215.9	N/A	-1.12714	0.000111555	0.00495913
PALMD	palmdelphin	-1.12719	0.00135061	0.0291853
PCM1	pericentriolar material 1	-1.12762	0.000418239	0.0129584
TAF8	TATA-box binding protein associated factor 8	-1.13018	0.000784132	0.0200263
DLL4	delta like canonical Notch ligand 4	-1.13129	5.5691e-06	0.000577873
MAML2	mastermind like transcriptional coactivator 2	-1.13214	0.000309929	0.0103825
ZNF724	zinc finger protein 724	-1.13299	0.00278001	0.0471145
PYGL	phosphorylase, glycogen, liver	-1.13497	0.00244636	0.0436573
LINC00598	long intergenic non-protein coding RNA 598	-1.13513	0.00174421	0.0346406
RP11-863K10.7	N/A	-1.13527	0.000543129	0.0155166
AC005154.6	N/A	-1.13575	5.20803e-06	0.000548765
AVEN	apoptosis and caspase activation inhibitor	-1.13652	0.0014804	0.0311337
RP11-455I9.1	N/A	-1.13675	0.00257118	0.0448421
RP11-264M12.2	N/A	-1.13826	0.00127895	0.0281908
CABLES1	Cdk5 and Abl enzyme substrate 1	-1.13851	6.3363e-05	0.00331871
FAM53C	family with sequence similarity 53 member C	-1.14113	0.00225043	0.0411626
DCHS1	dachsous cadherin-related 1	-1.14324	0.000428682	0.0131829
OLFML2A	olfactomedin like 2A	-1.14357	0.000753635	0.0194583
B4GALT1-AS1	B4GALT1 antisense RNA 1	-1.14667	0.002773	0.047044
RPP30	ribonuclease P/MRP subunit p30	-1.14764	0.00247152	0.0439638
VWA8	von Willebrand factor A domain containing 8	-1.14952	0.000433939	0.0132703
MMP27	matrix metallopeptidase 27	-1.15091	0.00168593	0.0337749
PCDH12	protocadherin 12	-1.15239	0.000454154	0.0136731
NUDT15	nudix hydrolase 15	-1.15241	0.00021477	0.00805315
RP11-295M18.6	N/A	-1.15257	0.00179635	0.0353454
MRC1	mannose receptor, C type 1	-1.1551	0.000236742	0.0085468
CSNK2A3	casein kinase 2 alpha 3	-1.15522	0.0022305	0.0408662
CLK1	CDC like kinase 1	-1.15578	0.00135832	0.0293068
ADAMTSL3	ADAMTS like 3	-1.15762	0.00011229	0.00497347
JUND	JunD proto-oncogene, AP-1 transcription factor subunit	-1.15791	0.00119821	0.0269696
MYCT1	myc target 1	-1.1585	0.00132703	0.0289014
RP11-320H14.1	N/A	-1.16049	0.000628343	0.0172779
HMGB1	high mobility group box 1	-1.16099	0.00048163	0.014266
EBF2	early B-cell factor 2	-1.1638	0.000907725	0.022154
ZDHHC7	zinc finger DHHC-type containing 7	-1.16563	0.000278538	0.00961395
CTC-559E9.8	N/A	-1.16698	0.00143048	0.0304356
TRDN	triadin	-1.16744	0.0015797	0.0322849
RIC3	RIC3 acetylcholine receptor chaperone	-1.16851	0.00014589	0.00604006
RNU6-356P	RNA, U6 small nuclear 356, pseudogene	-1.16888	0.000529638	0.01525
PELI2	pellino E3 ubiquitin protein ligase family member 2	-1.16973	2.02659e-05	0.00145057
CD300LG	CD300 molecule like family member g	-1.17142	0.00265478	0.0457919
ESYT1	extended synaptotagmin 1	-1.17181	0.00134694	0.0291443
RPL32	ribosomal protein L32	-1.17329	0.0007311	0.0191316
MEF2C	myocyte enhancer factor 2C	-1.17405	0.00121141	0.0272109
PICALM	phosphatidylinositol binding clathrin assembly protein	-1.17456	0.0024091	0.0432838
NOVA1	NOVA alternative splicing regulator 1	-1.17645	0.00225253	0.0411735
ACSS3	acyl-CoA synthetase short-chain family member 3	-1.17784	0.000402271	0.0125937
LRR1	leucine rich repeat protein 1	-1.17789	0.000257699	0.00906796
RP11-254F7.2	N/A	-1.18052	0.000426828	0.0131381
RNU6-1124P	RNA, U6 small nuclear 1124, pseudogene	-1.18227	0.000893181	0.021975
METAZOA_SRP	Metazoan signal recognition particle RNA	-1.1845	0.00172941	0.0344597
KCTD12	potassium channel tetramerization domain containing 12	-1.18541	3.16423e-05	0.00200019
INTS10	integrator complex subunit 10	-1.18666	0.00219203	0.0404625
C3	complement component 3	-1.18826	0.000566678	0.0159681
RP11-111E14.1	N/A	-1.18863	0.0029095	0.0487087
GPSM1	G-protein signaling modulator 1	-1.1888	0.00232449	0.0421436
KLF3-AS1	KLF3 antisense RNA 1	-1.19062	0.000304181	0.0102523
SMG6	SMG6, nonsense mediated mRNA decay factor	-1.19096	0.000778703	0.0199031
TCF7L1	transcription factor 7 like 1	-1.19233	0.00254564	0.0445852
RNU6-593P	RNA, U6 small nuclear 593, pseudogene	-1.1949	0.000215436	0.0080646
ECHDC2	enoyl-CoA hydratase domain containing 2	-1.19613	0.000293237	0.00994443
AC003986.6	N/A	-1.19732	0.000581798	0.0162625
ANO6	anoctamin 6	-1.20185	0.00187016	0.0362571
KCNB1	potassium voltage-gated channel subfamily B member 1	-1.20423	0.000146789	0.00605451
EMP1	epithelial membrane protein 1	-1.20563	0.00271236	0.0463227
ITPR2	inositol 1,4,5-trisphosphate receptor type 2	-1.20589	7.37279e-05	0.00366385
STAT5B	signal transducer and activator of transcription 5B	-1.20613	0.00047658	0.0141929
SMIM10	small integral membrane protein 10	-1.20619	0.00036198	0.0117101
ZNF208	zinc finger protein 208	-1.20773	0.000300009	0.0101325
SLCO3A1	solute carrier organic anion transporter family member 3A1	-1.20961	6.42609e-06	0.000629204
SHISA6	shisa family member 6	-1.21107	0.00227862	0.0415173
ALDH6A1	aldehyde dehydrogenase 6 family member A1	-1.21134	7.88135e-05	0.00385275
RP5-856G1.2	N/A	-1.21164	0.00169269	0.0338508
LINC01001	long intergenic non-protein coding RNA 1001	-1.2125	0.000453259	0.0136711
UTP6	UTP6, small subunit processome component	-1.21422	0.00168788	0.0337749
SOX5	SRY-box 5	-1.21523	1.93192e-05	0.00140723
COMMD4	COMM domain containing 4	-1.21665	0.000607146	0.0168309
MYL6	myosin light chain 6	-1.21792	2.25753e-05	0.00156167
PADI4	peptidyl arginine deiminase 4	-1.21825	0.00196563	0.0374263
PYGB	phosphorylase, glycogen; brain	-1.21892	0.000111666	0.00495913
FGF14-AS2	FGF14 antisense RNA 2	-1.2208	0.00132333	0.0288415
SCPEP1	serine carboxypeptidase 1	-1.22115	0.00063403	0.0173619
NR1D2	nuclear receptor subfamily 1 group D member 2	-1.2231	1.69335e-05	0.00129641
AC007246.3	N/A	-1.2248	0.000199593	0.00765322
RNA5SP384	RNA, 5S ribosomal pseudogene 384	-1.22764	4.69603e-05	0.00269019
RP11-142A22.3	N/A	-1.22848	0.00114343	0.0260205
RP11-378I13.1	N/A	-1.22866	0.00117723	0.0266061
ODF2L	outer dense fiber of sperm tails 2 like	-1.22986	0.000315188	0.0105159
MAB21L1	mab-21 like 1	-1.23013	0.00149989	0.0313636
RPS6KA2	ribosomal protein S6 kinase A2	-1.23045	0.000270631	0.00941983
TMEM56	transmembrane protein 56	-1.23064	0.000106249	0.00476588
OPN5	opsin 5	-1.23141	0.000262446	0.00919315
ACTA2-AS1	ACTA2 antisense RNA 1	-1.2319	0.00197391	0.0375406
OVCH1	ovochymase 1	-1.23194	0.000140905	0.00589119
RNU6-1056P	RNA, U6 small nuclear 1056, pseudogene	-1.23204	0.000543966	0.015527
RP11-1000B6.7	N/A	-1.23212	4.18276e-05	0.00246032
ALPP	alkaline phosphatase, placental	-1.23227	0.00158015	0.0322849
MPRIP	myosin phosphatase Rho interacting protein	-1.23324	1.36689e-10	1.93816e-07
GIMAP1	GTPase, IMAP family member 1	-1.23331	4.50847e-05	0.00259627
PSMA1	proteasome subunit alpha 1	-1.23394	0.00295296	0.0490984
AASS	aminoadipate-semialdehyde synthase	-1.23427	0.000125889	0.00540879
BMP6	bone morphogenetic protein 6	-1.23806	0.00121806	0.0273045
GTSE1-AS1	GTSE1 antisense RNA 1 (head to head)	-1.23906	0.00035615	0.0115542
NAP1L5	nucleosome assembly protein 1 like 5	-1.2396	0.00011608	0.00508669
FIGN	fidgetin, microtubule severing factor	-1.24025	8.66675e-05	0.0041207
RAB7B	RAB7B, member RAS oncogene family	-1.24358	0.000440889	0.0134331
PARK2	parkin RBR E3 ubiquitin protein ligase	-1.24373	8.8347e-05	0.0041633
ADH5	alcohol dehydrogenase 5 (class III), chi polypeptide	-1.24393	2.40721e-05	0.00164794
GABRE	gamma-aminobutyric acid type A receptor epsilon subunit	-1.2448	0.000728308	0.0190882
TMEM43	transmembrane protein 43	-1.24856	0.000234273	0.00847979
ANGPTL1	angiopoietin like 1	-1.25034	0.000274438	0.00948235
PCSK5	proprotein convertase subtilisin/kexin type 5	-1.25138	5.48444e-05	0.00300615
SEMA6A	semaphorin 6A	-1.25185	1.40554e-06	0.000211774
PROSER3	proline and serine rich 3	-1.25343	0.00083351	0.0209434
SKI	SKI proto-oncogene	-1.25551	3.03965e-05	0.00193925
CTB-40H15.4	N/A	-1.25597	0.00291426	0.0487285
AC093609.1	N/A	-1.25624	0.00127185	0.0280717
PDE3A	phosphodiesterase 3A	-1.2566	0.000391552	0.0123554
Y_RNA	Y RNA	-1.25768	0.00156964	0.0322299
NOL10	nucleolar protein 10	-1.25825	0.000380366	0.0121533
IGIP	IgA inducing protein	-1.25871	1.81212e-05	0.00134068
ANXA1	annexin A1	-1.25896	0.00282012	0.0475489
SMIM10L2A	small integral membrane protein 10 like 2A	-1.26167	0.000400614	0.0125776
B4GALT6	beta-1,4-galactosyltransferase 6	-1.26269	5.19375e-05	0.00289871
HOXB7	homeobox B7	-1.26352	0.0022046	0.0405945
RAD23A	RAD23 homolog A, nucleotide excision repair protein	-1.26368	0.00108795	0.025228
PPP2R1B	protein phosphatase 2 scaffold subunit Abeta	-1.26385	6.60772e-05	0.00342822
ABHD14A	abhydrolase domain containing 14A	-1.2649	0.000121218	0.00526294
ADAMTS15	ADAM metallopeptidase with thrombospondin type 1 motif 15	-1.26737	0.00058535	0.0163113
ID4	inhibitor of DNA binding 4, HLH protein	-1.26999	0.00103557	0.0243727
BST1	bone marrow stromal cell antigen 1	-1.27016	0.00134259	0.0290883
RNU6-494P	RNA, U6 small nuclear 494, pseudogene	-1.27103	0.00038627	0.01226
COX4I2	cytochrome c oxidase subunit 4I2	-1.2726	0.000433107	0.0132572
PPL	periplakin	-1.27402	0.000151903	0.00618809
RP11-435J9.2	N/A	-1.27559	0.00240968	0.0432838
IL33	interleukin 33	-1.27662	0.00140604	0.0301072
NNT-AS1	NNT antisense RNA 1	-1.2775	6.09768e-05	0.00324002
TSPAN6	tetraspanin 6	-1.27766	1.74817e-05	0.00132001
LIMA1	LIM domain and actin binding 1	-1.27827	4.50282e-05	0.00259627
KLHL29	kelch like family member 29	-1.27921	0.000266665	0.009331
ANXA1	annexin A1	-1.281	0.00114481	0.026034
FLT4	fms related tyrosine kinase 4	-1.28109	0.000451312	0.0136594
TUBG2	tubulin gamma 2	-1.28249	0.000279627	0.00964145
TSPAN3	tetraspanin 3	-1.28446	3.03619e-05	0.00193925
PECR	peroxisomal trans-2-enoyl-CoA reductase	-1.28513	0.00040447	0.0126385
TRDC	T cell receptor delta constant	-1.28515	0.00285422	0.0480024
CPO	carboxypeptidase O	-1.28561	5.87082e-05	0.00316019
MIATNB	MIAT neighbor (non-protein coding)	-1.28948	0.000507257	0.0148169
FBLN5	fibulin 5	-1.29089	0.000670507	0.0180731
HID1-AS1	HID1 antisense RNA 1	-1.29333	0.000451943	0.0136594
OXCT1	3-oxoacid CoA-transferase 1	-1.29723	7.08475e-05	0.00357678
CEBPA-AS1	CEBPA antisense RNA 1 (head to head)	-1.3015	0.000443131	0.0134889
MAP4K1	mitogen-activated protein kinase kinase kinase kinase 1	-1.30279	0.000102596	0.00465662
GLS	glutaminase	-1.30336	0.00263581	0.0455598
C2ORF68	chromosome 2 open reading frame 68	-1.30407	0.00270425	0.0463227
ZFP36L2	ZFP36 ring finger protein like 2	-1.30411	0.00179048	0.0352719
WBP1L	WW domain binding protein 1-like	-1.3045	0.00112564	0.0257399
GPLD1	glycosylphosphatidylinositol specific phospholipase D1	-1.30543	0.000890981	0.0219401
RP11-541N10.3	N/A	-1.30725	8.73938e-05	0.00413748
DUSP1	dual specificity phosphatase 1	-1.3079	0.00155865	0.0321241
EFEMP1	EGF containing fibulin like extracellular matrix protein 1	-1.30816	0.00250219	0.0440815
KBTBD11	kelch repeat and BTB domain containing 11	-1.3082	1.63212e-06	0.000235175
SMOC1	SPARC related modular calcium binding 1	-1.30844	0.00218086	0.0404053
AP000223.42	N/A	-1.30881	0.0020111	0.0380288
SEMA6A	semaphorin 6A	-1.30996	3.48233e-05	0.00215585
PHLDB1	pleckstrin homology like domain family B member 1	-1.31235	2.53683e-05	0.00170138
OR51E1	olfactory receptor family 51 subfamily E member 1	-1.31496	0.00129434	0.028416
CPLX2	complexin 2	-1.31658	0.00141119	0.0301782
DCUN1D3	defective in cullin neddylation 1 domain containing 3	-1.3171	2.05547e-05	0.00145532
HNMT	histamine N-methyltransferase	-1.31746	2.50605e-08	1.11769e-05
RP11-534L6.5	N/A	-1.31844	0.0016189	0.0328126
LINC01481	long intergenic non-protein coding RNA 1481	-1.31845	0.0012929	0.0284033
SPTBN1	spectrin beta, non-erythrocytic 1	-1.3246	3.91444e-06	0.000440916
NEUROG2	neurogenin 2	-1.32711	0.0026952	0.0462832
CTD-3131K8.3	N/A	-1.32773	0.00114332	0.0260205
AGMO	alkylglycerol monooxygenase	-1.32918	8.50949e-05	0.00406939
CTB-178M22.2	uncharacterized LOC101927862	-1.33178	0.0013413	0.0290794
TM4SF4	transmembrane 4 L six family member 4	-1.33352	0.00117195	0.0265282
DSG1	desmoglein 1	-1.33464	0.000355081	0.0115321
RTL1	retrotransposon-like 1	-1.33584	0.000488983	0.0144449
SCUBE1	signal peptide, CUB domain and EGF like domain containing 1	-1.337	0.000356461	0.0115542
PC	pyruvate carboxylase	-1.33776	0.00123849	0.0275006
PTH2R	parathyroid hormone 2 receptor	-1.33794	0.00123734	0.0275006
PDCD7	programmed cell death 7	-1.33895	0.000706568	0.0187116
CCNC	cyclin C	-1.34126	0.00249142	0.043981
EIF5	eukaryotic translation initiation factor 5	-1.34356	3.68951e-05	0.00224204
RP11-490M8.1	N/A	-1.34416	0.000214492	0.00805185
JUN	Jun proto-oncogene, AP-1 transcription factor subunit	-1.3456	0.00011333	0.00500611
CHP1	calcineurin like EF-hand protein 1	-1.34778	0.00014741	0.00607253
MTO1	mitochondrial tRNA translation optimization 1	-1.34833	7.50811e-06	0.000703821
TIE1	tyrosine kinase with immunoglobulin like and EGF like domains 1	-1.34968	6.72901e-05	0.00346933
CLEC14A	C-type lectin domain family 14 member A	-1.35265	0.00133433	0.0289854
LARP6	La ribonucleoprotein domain family member 6	-1.36079	6.24094e-05	0.00328985
AKAP12	A-kinase anchoring protein 12	-1.3609	8.85727e-05	0.0041633
LINC01625	long intergenic non-protein coding RNA 1625	-1.36143	0.000987027	0.0235347
STS	steroid sulfatase (microsomal), isozyme S	-1.36323	2.82409e-07	6.17128e-05
ACTR10	actin-related protein 10 homolog	-1.3633	8.66757e-06	0.000785725
TMEM74B	transmembrane protein 74B	-1.36529	0.00122097	0.0273511
COL6A6	collagen type VI alpha 6 chain	-1.36585	6.28566e-06	0.000620516
SCN1A	sodium voltage-gated channel alpha subunit 1	-1.36597	0.00107918	0.0250949
ARNT	aryl hydrocarbon receptor nuclear translocator	-1.36608	3.73138e-06	0.000432016
RP11-596D21.1	N/A	-1.37035	0.00119035	0.0268807
ECHS1	enoyl-CoA hydratase, short chain 1	-1.37101	2.26338e-05	0.00156244
RNA5SP178	RNA, 5S ribosomal pseudogene 178	-1.37425	0.000288347	0.00983954
RNF180	ring finger protein 180	-1.37498	4.50569e-05	0.00259627
LINC01023	long intergenic non-protein coding RNA 1023	-1.37593	0.00202883	0.0382763
GCLC	glutamate-cysteine ligase catalytic subunit	-1.37667	0.000747376	0.0193725
SYNPO2	synaptopodin 2	-1.38537	3.79653e-05	0.0022944
PLA2G2A	phospholipase A2 group IIA	-1.38566	0.00280748	0.0474097
CFLAR	CASP8 and FADD like apoptosis regulator	-1.38582	0.00151939	0.0316111
GBE1	glucan (1,4-alpha-), branching enzyme 1	-1.38744	0.000242515	0.00866045
CXCR2	C-X-C motif chemokine receptor 2	-1.38866	0.00132783	0.0289014
RP1-193H18.2	N/A	-1.38895	0.000324265	0.0107535
NMT2	N-myristoyltransferase 2	-1.3902	7.21077e-08	2.27893e-05
LAMC1	laminin subunit gamma 1	-1.39145	0.000470152	0.0140395
HYDIN	HYDIN, axonemal central pair apparatus protein	-1.39175	0.00028456	0.00976078
F3	coagulation factor III, tissue factor	-1.39337	0.000447807	0.0135936
AC010883.5	N/A	-1.3946	0.000247047	0.00877482
CARMN	cardiac mesoderm enhancer-associated non-coding RNA	-1.39884	0.000735501	0.0191852
GS1-393G12.14	N/A	1.40156	0.00192937	0.0370621
DMGDH	dimethylglycine dehydrogenase	-1.40069	0.00125565	0.0277699
CSRNP1	cysteine and serine rich nuclear protein 1	-1.4018	0.000151647	0.00618529
ELAVL1	ELAV like RNA binding protein 1	-1.40189	0.000410063	0.0127588
P2RY12	purinergic receptor P2Y12	-1.40409	0.00212098	0.0396302
RN7SL597P	RNA, 7SL, cytoplasmic 597, pseudogene	-1.40453	0.000268023	0.00935867
ANGPTL2	angiopoietin like 2	-1.40795	0.00105386	0.0247152
BPIFB2	BPI fold containing family B member 2	-1.4106	0.00212101	0.0396302
GRK3	G protein-coupled receptor kinase 3	-1.41067	1.74603e-06	0.000248118
MT1X	metallothionein 1X	-1.4117	0.00150364	0.0314222
CDKN2C	cyclin dependent kinase inhibitor 2C	-1.41221	0.0015752	0.0322507
EGR1	early growth response 1	-1.41308	0.000874003	0.0217001
ANO3	anoctamin 3	-1.4132	0.00100449	0.0238454
PAK3	p21 (RAC1) activated kinase 3	-1.41708	8.87372e-06	0.000802209
RNA5SP103	RNA, 5S ribosomal pseudogene 103	-1.4197	0.000288644	0.00983954
HAS3	hyaluronan synthase 3	-1.42256	0.00146394	0.0309454
COL4A2	collagen type IV alpha 2 chain	-1.42428	0.000252684	0.008927
RP11-407G23.7	N/A	-1.42467	0.00122843	0.0273881
KANK3	KN motif and ankyrin repeat domains 3	-1.42515	0.00272562	0.0464312
LNPEP	leucyl and cystinyl aminopeptidase	-1.42544	0.000410619	0.0127588
ECM2	extracellular matrix protein 2	-1.42617	0.000884023	0.0218529
RGS2	regulator of G-protein signaling 2	-1.42623	0.000373033	0.0119854
AC008703.1	N/A	-1.42659	0.00109444	0.0252893
NDN	necdin, MAGE family member	-1.42915	1.98018e-05	0.00142976
FAT4	FAT atypical cadherin 4	-1.42916	4.2949e-05	0.0025083
MIR5708	microRNA 5708	-1.42964	0.00153682	0.0318133
PAM	peptidylglycine alpha-amidating monooxygenase	-1.43043	0.000563549	0.0158935
CCNG1	cyclin G1	-1.43065	6.82257e-05	0.00348645
FAM110D	family with sequence similarity 110 member D	-1.43204	9.62711e-05	0.00442345
ALDH2	aldehyde dehydrogenase 2 family (mitochondrial)	-1.43641	0.000128593	0.00547508
MGP	matrix Gla protein	-1.43699	0.000759547	0.0195498
CAT	catalase	-1.43753	0.000478588	0.0142142
RP11-138H8.6	N/A	-1.43794	1.5284e-05	0.00119508
ARL4A	ADP ribosylation factor like GTPase 4A	-1.43814	1.00338e-05	0.000880544
XACT	X active specific transcript (non-protein coding)	-1.43904	0.00185363	0.036085
RP3-425C14.4	N/A	-1.44321	6.5578e-06	0.000636435
RPL30	ribosomal protein L30	-1.44366	0.000760559	0.0195605
ZNF706	zinc finger protein 706	-1.44466	1.09337e-05	0.000932243
CCL21	C-C motif chemokine ligand 21	-1.44495	0.0024818	0.043981
RSRP1	arginine and serine rich protein 1	-1.44592	1.96134e-05	0.00142238
HBEGF	heparin binding EGF like growth factor	-1.44599	0.000223432	0.00824919
NAGPA	N-acetylglucosamine-1-phosphodiester alpha-N-acetylglucosaminidase	-1.44646	0.00012648	0.00542714
CTSA	cathepsin A	-1.44726	4.38129e-06	0.000475558
HOXA2	homeobox A2	-1.44748	0.000260577	0.00915681
RP11-226M10.3	N/A	-1.44773	0.00207548	0.0390227
GTF3C2	general transcription factor IIIC subunit 2	-1.44777	0.00192965	0.0370621
DIXDC1	DIX domain containing 1	-1.44978	5.4274e-06	0.000566734
RPS10	ribosomal protein S10	-1.45069	0.00210886	0.0394926
SOBP	sine oculis binding protein homolog	-1.45151	1.30355e-09	1.19481e-06
CD34	CD34 molecule	-1.45373	8.44573e-06	0.000769845
VWF	von Willebrand factor	-1.45377	8.9324e-05	0.00418364
FAM20C	family with sequence similarity 20 member C	-1.45476	0.00147898	0.0311337
CTD-3193K9.11	N/A	-1.45509	0.000208738	0.00790302
CLU	clusterin	-1.46041	0.00012227	0.0052947
HTRA3	HtrA serine peptidase 3	-1.46579	0.000283674	0.00975042
SEPP1	selenoprotein P, plasma, 1	-1.46581	3.24837e-06	0.000394068
RP11-324O2.3	N/A	-1.46611	2.79488e-05	0.00183345
HIC1	hypermethylated in cancer 1	-1.46662	3.08606e-06	0.000380104
ETFB	electron transfer flavoprotein beta subunit	-1.46939	4.50011e-07	8.78639e-05
IL4R	interleukin 4 receptor	-1.47116	0.000211327	0.00797844
DGAT1	diacylglycerol O-acyltransferase 1	-1.47711	0.00238018	0.0428471
RP11-305L7.1	N/A	-1.47766	0.00033306	0.0109244
NTRK3	neurotrophic receptor tyrosine kinase 3	-1.47822	0.00167711	0.0336615
RP11-234K24.6	N/A	-1.47983	3.00883e-05	0.00193911
BOK	BOK, BCL2 family apoptosis regulator	-1.48012	0.000112987	0.00499764
AC013461.1	Mitogen-activated protein kinase kinase kinase MLT	-1.4818	2.25391e-05	0.00156167
KRT15	keratin 15	-1.48362	0.00214285	0.0399252
AJ011932.1	N/A	-1.48494	4.13313e-06	0.000457353
ECHDC2	enoyl-CoA hydratase domain containing 2	-1.48585	0.000141267	0.00589305
PPP1R14A	protein phosphatase 1 regulatory inhibitor subunit 14A	-1.48592	0.000108863	0.00487403
RP11-343J18.1	N/A	-1.48918	0.000550614	0.0156777
TRHDE-AS1	TRHDE antisense RNA 1	-1.48941	0.000508348	0.014818
MMD	monocyte to macrophage differentiation associated	-1.49278	0.000776889	0.0198721
RP11-25I9.3	N/A	-1.49425	0.000840685	0.0210471
TIA1	TIA1 cytotoxic granule-associated RNA binding protein	-1.49507	0.000446092	0.013554
PIK3R1	phosphoinositide-3-kinase regulatory subunit 1	-1.49761	1.99173e-06	0.000273838
EEPD1	endonuclease/exonuclease/phosphatase family domain containing 1	-1.50277	3.17966e-06	0.000387156
TLCD2	TLC domain containing 2	-1.5036	8.15732e-07	0.000138746
MOCS1	molybdenum cofactor synthesis 1	-1.50364	0.0011147	0.0255962
C1GALT1C1L	C1GALT1-specific chaperone 1 like	-1.50406	6.82562e-05	0.00348645
MYH11	myosin heavy chain 11	-1.50497	4.54193e-06	0.000489772
CHL1	cell adhesion molecule L1 like	-1.50681	0.0027088	0.0463227
SAP30L	SAP30 like	-1.50855	2.78503e-06	0.000353452
UNC45A	unc-45 myosin chaperone A	-1.50914	0.000522416	0.0150683
C1ORF147	chromosome 1 open reading frame 147	-1.51058	0.000514814	0.0149536
LINC01239	long intergenic non-protein coding RNA 1239	-1.51751	6.18986e-05	0.00328371
AIFM2	apoptosis inducing factor, mitochondria associated 2	-1.52193	0.0007459	0.0193725
RBMS3	RNA binding motif single stranded interacting protein 3	-1.52272	1.96924e-06	0.000271879
RDH5	retinol dehydrogenase 5	-1.52742	0.00257672	0.0448912
GABARAPL3	GABA type A receptor associated protein like 3 pseudogene	-1.52881	1.40241e-08	7.97851e-06
AC004160.4	N/A	-1.53258	0.000232699	0.00845277
ZNF365	zinc finger protein 365	-1.53352	0.00218456	0.0404285
DHRS3	dehydrogenase/reductase 3	-1.53488	6.18271e-06	0.000614491
OR2A7	olfactory receptor family 2 subfamily A member 7	-1.53735	7.86214e-05	0.00384906
NCALD	neurocalcin delta	-1.53759	0.000907244	0.022154
CD209	CD209 molecule	-1.53814	1.21069e-05	0.00100375
RXRA	retinoid X receptor alpha	-1.53905	0.000506688	0.0148169
FLJ42393	uncharacterized LOC401105	-1.53907	0.00242052	0.0433492
RP11-736K20.4	N/A	-1.54004	6.78901e-07	0.000119795
RP1-193H18.3	N/A	-1.54081	0.000722111	0.0189709
RP11-567M16.5	N/A	-1.54226	2.16287e-05	0.00151239
CNTNAP3B	contactin associated protein-like 3B	-1.54236	1.52563e-06	0.000224706
LIMA1	LIM domain and actin binding 1	-1.54362	0.000796767	0.0202706
RP11-20J15.3	N/A	-1.54522	3.92121e-05	0.00235251
LINC00968	long intergenic non-protein coding RNA 968	-1.54577	0.000313843	0.0104817
RHOXF1-AS1	RHOXF1 antisense RNA 1	-1.54661	0.000319717	0.0106348
EFCAB1	EF-hand calcium binding domain 1	-1.54766	0.00231035	0.0419346
PLIN2	perilipin 2	-1.54786	0.00111246	0.0255626
DST	dystonin	-1.54946	0.00163918	0.0331342
RP11-295P9.3	N/A	-1.55072	4.95291e-08	1.90036e-05
DDR2	discoidin domain receptor tyrosine kinase 2	-1.55148	6.62066e-06	0.000640651
RP5-827C21.2	N/A	-1.5524	0.00258968	0.0450695
PREX2	phosphatidylinositol-3,4,5-trisphosphate dependent Rac exchange factor 2	-1.55245	5.22206e-06	0.000548765
NOVA1	NOVA alternative splicing regulator 1	-1.55505	0.00116367	0.0263902
C8ORF34	chromosome 8 open reading frame 34	-1.55556	0.000637393	0.0174251
AC004490.1	N/A	-1.55707	0.000431459	0.0132275
DPT	dermatopontin	-1.55746	0.000731911	0.019137
BRINP1	BMP/retinoic acid inducible neural specific 1	-1.55844	0.00237346	0.0427495
RABL6	RAB, member RAS oncogene family-like 6	-1.56058	2.24899e-05	0.00156167
SLC2A3	solute carrier family 2 member 3	-1.56464	0.000784842	0.020029
TRIOBP	TRIO and F-actin binding protein	-1.56566	0.000390623	0.0123461
TPM2	tropomyosin 2 (beta)	-1.56913	2.4354e-05	0.00165823
GNAZ	G protein subunit alpha z	-1.57035	1.68698e-07	4.15412e-05
RP11-964E11.2	N/A	-1.57108	0.00128654	0.0283012
RAPGEF3	Rap guanine nucleotide exchange factor 3	-1.57117	0.000308179	0.0103343
RGS11	regulator of G-protein signaling 11	-1.57213	0.00156936	0.0322299
SNORA69	Small nucleolar RNA SNORA69	-1.5748	3.77719e-05	0.0022869
C5ORF34	chromosome 5 open reading frame 34	-1.57596	0.000507841	0.0148169
ANXA3	annexin A3	-1.57607	0.000582053	0.0162625
PTENP1-AS	PTENP1 antisense RNA	-1.57632	0.000694709	0.0185015
GPATCH3	G-patch domain containing 3	-1.57753	0.00029968	0.0101317
RP4-612B15.3	N/A	-1.57772	8.73966e-05	0.00413748
PCDH18	protocadherin 18	-1.58034	5.34544e-05	0.00295053
INPP5K	inositol polyphosphate-5-phosphatase K	-1.5836	0.000270489	0.00941983
RP5-991B18.1	N/A	-1.58363	8.03944e-05	0.00391265
TIGD2	tigger transposable element derived 2	-1.59509	0.000138158	0.00581481
RNU6-529P	RNA, U6 small nuclear 529, pseudogene	-1.59635	1.37849e-07	3.56908e-05
RECK	reversion inducing cysteine rich protein with kazal motifs	-1.59673	4.39856e-05	0.00255781
RP11-175K6.2	N/A	-1.5979	2.06836e-06	0.000279711
RP11-199F11.2	N/A	-1.59961	7.8191e-05	0.00383368
ZNF90	zinc finger protein 90	-1.60173	0.000518013	0.0149938
COL27A1	collagen type XXVII alpha 1 chaiN	-1.60443	0.000254119	0.0089681
CTIF	cap binding complex dependent translation initiation factor	-1.60446	6.68601e-06	0.000643202
COL4A1	collagen type IV alpha 1 chain	-1.60462	0.00166383	0.0335174
FOXO1	forkhead box O1	-1.60475	2.98839e-05	0.00192971
GHDC	GH3 domain containing	-1.60601	0.000244645	0.00870126
RBMS3	RNA binding motif single stranded interacting protein 3	-1.60924	0.000888227	0.0219198
CPED1	cadherin like and PC-esterase domain containing 1	-1.61324	8.99808e-05	0.00419957
MYLIP	myosin regulatory light chain interacting protein	-1.61487	5.14636e-05	0.00289281
AC011239.2	N/A	-1.61534	1.12252e-05	0.000940977
CTD-2540B15.9	N/A	-1.61983	3.53141e-06	0.000416164
RP3-426I6.5	N/A	-1.62047	0.000290437	0.00987845
RP11-473M20.16	N/A	-1.6208	0.000426485	0.0131381
EGFLAM	EGF like, fibronectin type III and laminin G domains	-1.62271	2.08662e-05	0.00146806
LAMA4	laminin subunit alpha 4	-1.62349	8.25016e-05	0.00397665
RP11-145M9.5	N/A	-1.62493	0.00213462	0.0397943
ADIPOR2	adiponectin receptor 2	-1.62615	2.45134e-05	0.00166092
SHE	Src homology 2 domain containing E	-1.62694	3.63149e-05	0.00221209
ANGPTL5	angiopoietin like 5	-1.63147	0.000619549	0.0170645
FAM156B	family with sequence similarity 156 member B	-1.63291	6.7838e-05	0.0034806
FAM156A	family with sequence similarity 156 member A	-1.63291	6.7838e-05	0.0034806
AC010524.4	N/A	-1.63291	0.000434925	0.0132882
TNMD	tenomodulin	-1.63751	0.00266668	0.045973
CTD-2562J17.6	N/A	-1.63764	4.27367e-07	8.44421e-05
DKFZP779M0652	uncharacterized DKFZp779M0652	-1.63767	0.000597926	0.0166356
MATK	megakaryocyte-associated tyrosine kinase	-1.63947	0.000318414	0.0106021
TXNIP	thioredoxin interacting protein	-1.64002	1.49489e-07	3.79438e-05
SOD3	superoxide dismutase 3, extracellular	-1.64069	0.000386781	0.01226
PFKFB3	6-phosphofructo-2-kinase/fructose-2,6-biphosphatase 3	-1.6414	5.17246e-05	0.00289281
TMEM220	transmembrane protein 220	-1.64842	8.46825e-07	0.000142565
RP11-1070N10.3	N/A	-1.6503	1.417e-05	0.00112667
PTGER3	prostaglandin E receptor 3	-1.65678	0.000223498	0.00824919
CTD-2536I1.3	N/A	-1.65771	0.000191725	0.0073906
RHBDL2	rhomboid like 2	-1.6617	0.000163884	0.00657071
EIF4EBP2	eukaryotic translation initiation factor 4E binding protein 2	-1.66215	9.80228e-06	0.000863679
RP11-398K22.12	N/A	-1.66328	1.77783e-05	0.00133252
ASPA	aspartoacylase	-1.66425	1.6419e-05	0.0012688
OR2A4	olfactory receptor family 2 subfamily A member 4	-1.66467	1.82526e-05	0.00134739
IRS2	insulin receptor substrate 2	-1.66588	3.39341e-06	0.000402779
SYN2	synapsin II	-1.6663	2.89766e-05	0.0018896
GDF10	growth differentiation factor 10	-1.66664	0.000232617	0.00845277
RP11-387H17.4	N/A	-1.66824	0.0022675	0.0413374
TRAPPC11	trafficking protein particle complex 11	-1.66956	0.000469092	0.0140254
NATD1	N-acetyltransferase domain containing 1	-1.67031	6.03249e-06	0.000603194
FOXO4	forkhead box O4	-1.67064	1.06239e-06	0.000168537
UBTD1	ubiquitin domain containing 1	-1.67082	0.000384653	0.0122514
RP11-286B14.1	N/A	-1.67174	0.001191	0.0268807
GIMAP5	GTPase, IMAP family member 5	-1.67259	0.00254784	0.0446
CTC-353G13.1	N/A	-1.67294	0.00067224	0.0180731
RAP1A	RAP1A, member of RAS oncogene family	-1.67356	4.04582e-08	1.63258e-05
SUFU	SUFU negative regulator of hedgehog signaling	-1.67497	9.70035e-06	0.000862755
CDH13	cadherin 13	-1.67769	0.00134558	0.029134
MESP1	mesoderm posterior bHLH transcription factor 1	-1.67935	6.38291e-05	0.0033263
AVPI1	arginine vasopressin induced 1	-1.6808	0.000141044	0.00589119
RP11-470P21.2	N/A	-1.68299	0.00278453	0.0471669
ITGA9-AS1	ITGA9 antisense RNA 1	-1.68308	0.00076662	0.0196704
CYBRD1	cytochrome b reductase 1	-1.68447	0.000133047	0.00563561
MMP24-AS1	MMP24 antisense RNA 1	-1.68816	0.000146465	0.0060487
CDC14B	cell division cycle 14B	-1.6882	0.000408212	0.0127434
NOVA1	NOVA alternative splicing regulator 1	-1.69099	6.87889e-08	2.27728e-05
OR2A1-AS1	OR2A1 antisense RNA 1	-1.69183	0.000180651	0.0070711
C2ORF88	chromosome 2 open reading frame 88	-1.69294	3.28394e-06	0.000396924
RP11-86K22.2	N/A	-1.69428	5.78871e-05	0.00315157
RP11-168O16.1	N/A	-1.69562	7.29151e-05	0.00363441
PGM5P3-AS1	PGM5P3 antisense RNA 1	-1.69575	6.91852e-05	0.00351757
SPATA2	spermatogenesis associated 2	-1.69777	0.000224964	0.00828476
ECM2	extracellular matrix protein 2	-1.69856	8.62754e-05	0.00410798
RN7SL648P	RNA, 7SL, cytoplasmic 648, pseudogene	-1.7007	0.000934186	0.0226324
ADAMTS2	ADAM metallopeptidase with thrombospondin type 1 motif 2	-1.70191	9.10168e-07	0.000149417
RP11-159H22.2	N/A	-1.70252	1.50809e-05	0.00118791
RP5-884M6.1	N/A	-1.70627	0.000520132	0.0150287
RP11-434B12.1	N/A	-1.70651	0.000118047	0.00515237
GNPTAB	N-acetylglucosamine-1-phosphate transferase alpha and beta subunits	-1.7066	4.40794e-05	0.00255781
GNAI1	G protein subunit alpha i1	-1.70681	9.36573e-05	0.0043283
TMEM132C	transmembrane protein 132C	-1.70681	1.69271e-05	0.00129641
PICSAR	P38 inhibited cutaneous squamous cell carcinoma associated lincRNA	-1.7074	0.000210045	0.00793913
GPM6B	glycoprotein M6B	-1.70861	0.000820786	0.020762
ADAMTS5	ADAM metallopeptidase with thrombospondin type 1 motif 5	-1.71206	2.49985e-07	5.6888e-05
RP11-5C23.1	N/A	-1.71352	3.38216e-05	0.00210171
C2CD2	C2 calcium dependent domain containing 2	-1.71928	0.000208721	0.00790302
ACKR4	atypical chemokine receptor 4	-1.72248	9.60518e-05	0.00442039
USHBP1	USH1 protein network component harmonin binding protein 1	-1.72346	4.22803e-06	0.000461961
SVBP	small vasohibin binding protein	-1.72455	0.000994217	0.0236526
CLIP4	CAP-Gly domain containing linker protein family member 4	-1.7246	1.07332e-05	0.000919907
RP11-736K20.5	N/A	-1.72975	0.000302146	0.0101942
ABCA6	ATP binding cassette subfamily A member 6	-1.73244	1.1015e-05	0.000935878
SSPN	sarcospan	-1.73648	5.69154e-07	0.000103189
NCL	nucleolin	-1.73699	0.000157942	0.0063946
SLC25A37	solute carrier family 25 member 37	-1.73809	0.000491046	0.0144799
HCAR3	hydroxycarboxylic acid receptor 3	-1.73845	1.80003e-05	0.00133774
CTD-2521M24.11	N/A	-1.73898	0.000285765	0.00977138
RNU6-1031P	RNA, U6 small nuclear 1031, pseudogene	-1.74038	6.4317e-07	0.0001141
WIF1	WNT inhibitory factor 1	-1.74122	0.000746351	0.0193725
SLC25A20	solute carrier family 25 member 20	-1.74294	0.00184749	0.0360081
RP11-175K6.1	N/A	-1.74306	6.9705e-08	2.27728e-05
UBIAD1	UbiA prenyltransferase domain containing 1	-1.74459	1.75368e-05	0.00132115
RAB3GAP1	RAB3 GTPase activating protein catalytic subunit 1	-1.7491	6.9779e-05	0.00353686
PENK	proenkephalin	-1.75017	0.000410638	0.0127588
RIMKLB	ribosomal modification protein rimK like family member B	-1.7505	7.78083e-06	0.000723223
IGF1	insulin like growth factor 1	-1.75403	3.62617e-06	0.000421312
INSR	insulin receptor	-1.76676	0.00221957	0.040779
VEGFD	vascular endothelial growth factor D	-1.76726	0.000331634	0.0108993
SLC19A3	solute carrier family 19 member 3	-1.7706	0.00139129	0.0299079
ITIH5	inter-alpha-trypsin inhibitor heavy chain family member 5	-1.77366	0.000131932	0.00559558
RP11-379B18.5	N/A	-1.77369	0.000509504	0.0148262
RP11-156L14.1	N/A	-1.77439	3.04906e-05	0.00193925
FGFBP1	fibroblast growth factor binding protein 1	-1.77545	0.00143245	0.0304356
MTUS1	microtubule associated tumor suppressor 1	-1.77559	2.46429e-06	0.0003214
HLF	HLF, PAR bZIP transcription factor	-1.77932	1.94331e-05	0.00141241
IGFBP6	insulin like growth factor binding protein 6	-1.78026	0.00194807	0.0373073
BMPER	BMP binding endothelial regulator	-1.7821	2.36627e-06	0.000311075
CIR1	corepressor interacting with RBPJ, 1	-1.78418	0.000825598	0.0208413
ME1	malic enzyme 1	-1.78539	0.000117821	0.00514931
ZBED3	zinc finger BED-type containing 3	-1.79163	7.91791e-06	0.000731841
ADRA2A	adrenoceptor alpha 2A	-1.79263	3.0987e-06	0.000380104
RP11-252C24.3	N/A	-1.79426	0.000664292	0.0179522
LMOD1	leiomodin 1	-1.795	3.26008e-05	0.00204202
RP11-95P13.1	N/A	-1.80768	2.42778e-05	0.00165823
ZBTB47	zinc finger and BTB domain containing 47	-1.80975	0.000224414	0.00827371
EMCN	endomucin	-1.8216	9.81542e-06	0.000863679
ABCD2	ATP binding cassette subfamily D member 2	-1.82403	1.01237e-05	0.000885137
SLC16A7	solute carrier family 16 member 7	-1.82455	2.04342e-06	0.000277476
RBM28	RNA binding motif protein 28	-1.82645	0.000126879	0.00543717
INMT	indolethylamine N-methyltransferase	-1.82829	1.38519e-08	7.97851e-06
ARHGAP40	Rho GTPase activating protein 40	-1.82929	0.00071315	0.0188104
APCDD1	APC down-regulated 1	-1.83136	7.66553e-05	0.00378086
ADH1B	alcohol dehydrogenase 1B (class I), beta polypeptide	-1.83258	2.96412e-06	0.000369323
ATP2B4	ATPase plasma membrane Ca2+ transporting 4	-1.83906	8.16489e-05	0.00394461
OR2A1	olfactory receptor family 2 subfamily A member 1	-1.8426	1.75202e-06	0.000248118
NLRP1	NLR family pyrin domain containing 1	-1.84768	0.000229368	0.00839076
VPS35	VPS35, retromer complex component	-1.84791	7.05565e-07	0.000123183
RNASE4	ribonuclease A family member 4	-1.84906	7.19805e-05	0.00360416
MCM4	minichromosome maintenance complex component 4	-1.8521	0.000178262	0.00700251
RNU6ATAC35P	RNA, U6atac small nuclear 35, pseudogene	-1.85223	7.08917e-05	0.00357678
CBX7	chromobox 7	-1.85376	9.51058e-11	1.49438e-07
MMD	monocyte to macrophage differentiation associated	-1.85387	1.28453e-05	0.00104915
RHOXF1	Rhox homeobox family member 1	-1.85465	6.52132e-08	2.27728e-05
RTN4	reticulon 4	-1.8557	5.86377e-05	0.00316019
OR2A42	olfactory receptor family 2 subfamily A member 42	-1.85764	1.52536e-06	0.000224706
ABHD5	abhydrolase domain containing 5	-1.86042	1.96896e-05	0.00142478
GIMAP7	GTPase, IMAP family member 7	-1.86339	9.73887e-06	0.000863679
F13A1	coagulation factor XIII A chain	-1.86556	3.02365e-05	0.00193925
RP11-775C24.5	N/A	-1.86656	3.12763e-05	0.00198085
ARHGAP25	Rho GTPase activating protein 25	-1.86753	0.000285015	0.00976599
TWIST2	twist family bHLH transcription factor 2	-1.86768	1.78844e-06	0.000252193
DEFB124	defensin beta 124	-1.86814	6.28206e-06	0.000620516
CAV1	caveolin 1	-1.86997	0.000219408	0.00816351
C10ORF54	chromosome 10 open reading frame 54	-1.87855	3.91515e-06	0.000440916
ACADL	acyl-CoA dehydrogenase, long chain	-1.87925	0.000199117	0.00764873
RN7SKP123	RNA, 7SK small nuclear pseudogene 123	-1.8801	0.000746895	0.0193725
PI3	peptidase inhibitor 3	-1.88084	0.0015182	0.0316105
DDX60L	DEAD-box helicase 60-like	-1.88242	0.00107305	0.0250053
RP11-618G20.1	N/A	-1.88573	3.2224e-05	0.00202919
USP40	ubiquitin specific peptidase 40	-1.88595	1.10337e-05	0.000935878
ALX4	ALX homeobox 4	-1.88787	0.000127986	0.00546333
PGM5P4-AS1	PGM5P4 antisense RNA 1	-1.88986	1.74382e-05	0.00132001
LINC00954	long intergenic non-protein coding RNA 954	-1.89942	0.000113967	0.00502748
SCRN2	secernin 2	-1.89997	0.000571433	0.0160747
RAB36	RAB36, member RAS oncogene family	-1.90047	0.000312383	0.0104441
HRCT1	histidine rich carboxyl terminus 1	-1.90361	0.000154265	0.00626881
GNAS-AS1	GNAS antisense RNA 1	-1.90553	9.27119e-06	0.000831308
KAT2B	lysine acetyltransferase 2B	-1.90587	2.00334e-05	0.00144018
RBMS3-AS3	RBMS3 antisense RNA 3	-1.90715	1.91489e-06	0.000267736
EHD2	EH domain containing 2	-1.90821	1.62241e-06	0.000234801
LINC01566	long intergenic non-protein coding RNA 1566	-1.91038	3.2451e-05	0.00203959
PCK1	phosphoenolpyruvate carboxykinase 1	-1.91044	6.3911e-05	0.0033263
S1PR1	sphingosine-1-phosphate receptor 1	-1.91425	7.76069e-05	0.00382208
NOP14-AS1	NOP14 antisense RNA 1	-1.91676	2.43731e-05	0.00165823
AC092687.5	N/A	-1.917	0.000119562	0.00520474
CTD-2595P9.4	N/A	-1.91811	9.4932e-06	0.000846614
RPL37A	ribosomal protein L37a	-1.91931	0.000502698	0.0147576
GNAI1	G protein subunit alpha i1	-1.92335	4.20241e-06	0.000460688
ACRC	acidic repeat containing	-1.92446	4.95226e-07	9.43676e-05
KIT	KIT proto-oncogene receptor tyrosine kinase	-1.92866	8.10028e-05	0.00392489
LARP7	La ribonucleoprotein domain family member 7	-1.93169	5.07494e-06	0.000540186
SIK2	salt inducible kinase 2	-1.93647	1.76734e-08	9.25663e-06
NIPSNAP3B	nipsnap homolog 3B	-1.93922	2.33003e-08	1.11769e-05
RNU6-71P	RNA, U6 small nuclear 71, pseudogene	-1.94291	7.30863e-05	0.00363745
DIRC3	disrupted in renal carcinoma 3	-1.94566	1.77863e-07	4.2839e-05
TMTC1	transmembrane and tetratricopeptide repeat containing 1	-1.94658	2.40189e-08	1.11769e-05
HPSE2	heparanase 2 (inactive)	-1.94849	1.22252e-05	0.00101102
HDAC6	histone deacetylase 6	-1.95795	0.000474675	0.0141617
CORO1C	coronin 1C	-1.96529	6.4073e-06	0.000629204
LINC01230	long intergenic non-protein coding RNA 1230	-1.96729	4.46696e-06	0.000483267
EIF2B5	eukaryotic translation initiation factor 2B subunit epsiloN	-1.96834	6.28695e-05	0.00330335
GNAL	G protein subunit alpha L	-1.97697	1.87927e-07	4.46116e-05
THRSP	thyroid hormone responsive	-1.98459	4.41068e-05	0.00255781
PDK4	pyruvate dehydrogenase kinase 4	-1.98508	5.6944e-06	0.000582812
EPB41L4B	erythrocyte membrane protein band 4.1 like 4B	-1.98565	1.11987e-08	6.71862e-06
CAV2	caveolin 2	-1.98625	3.72185e-08	1.55456e-05
CXCL12	C-X-C motif chemokine ligand 12	-1.98836	9.7896e-08	2.73752e-05
MARC1	mitochondrial amidoxime reducing component 1	-1.9893	2.4905e-06	0.00032354
EEF1A1	eukaryotic translation elongation factor 1 alpha 1	-1.99067	5.54461e-05	0.00302906
RAMP2-AS1	RAMP2 antisense RNA 1	-1.99268	9.7798e-06	0.000863679
IDH3G	isocitrate dehydrogenase 3 (NAD(+)) gamma	-1.99698	0.000392635	0.0123624
MTA1	metastasis associated 1	-1.99703	8.07408e-05	0.00392372
SPTBN1	spectrin beta, non-erythrocytic 1	-2	1.10348e-11	2.47999e-08
C10ORF10	chromosome 10 open reading frame 10	-2.00115	1.57367e-06	0.000228751
APOD	apolipoprotein D	-2.00151	1.27788e-05	0.0010463
SLC17A7	solute carrier family 17 member 7	-2.00409	2.96605e-06	0.000369323
GJC2	gap junction protein gamma 2	-2.00506	7.32912e-07	0.000126617
PHYHIP	phytanoyl-CoA 2-hydroxylase interacting protein	-2.00723	5.42155e-07	9.99413e-05
LINC01028	long intergenic non-protein coding RNA 1028	-2.01165	6.38749e-05	0.0033263
BMP5	bone morphogenetic protein 5	-2.01212	7.96571e-09	5.25689e-06
RP11-552M6.1	N/A	-2.01391	8.39179e-05	0.00402477
RP5-1119A7.17	N/A	-2.01567	9.67132e-07	0.00015567
PSMA3-AS1	PSMA3 antisense RNA 1	-2.01667	2.71837e-05	0.00179038
PTRF	polymerase I and transcript release factor	-2.01784	5.507e-08	2.08867e-05
KLHL31	kelch like family member 31	-2.03317	2.49528e-08	1.11769e-05
KLB	klotho beta	-2.03354	9.1871e-07	0.000150073
CTD-2336O2.3	N/A	-2.03357	4.14428e-06	0.000457353
EBF3	early B-cell factor 3	-2.03548	6.7432e-08	2.27728e-05
PLPP7	phospholipid phosphatase 7 (inactive)	-2.039	8.91863e-06	0.000804066
SLC22A3	solute carrier family 22 member 3	-2.04223	7.50857e-07	0.000129042
RP11-2E11.9	N/A	-2.04899	1.40029e-07	3.5818e-05
RP13-516M14.2	N/A	-2.04935	6.29975e-06	0.000620516
AADAC	arylacetamide deacetylase	-2.04972	3.61589e-05	0.00221209
RP11-21L23.2	N/A	-2.05134	8.71119e-07	0.000144444
ALPK3	alpha kinase 3	-2.06171	2.02772e-06	0.000276482
PPP1R1A	protein phosphatase 1 regulatory inhibitor subunit 1A	-2.0622	3.88775e-05	0.00234095
PDE2A	phosphodiesterase 2A	-2.06405	0.000183407	0.00713972
NSF	N-ethylmaleimide sensitive factor, vesicle fusing ATPase	-2.06676	1.78897e-05	0.00133252
GRASP	general receptor for phosphoinositides 1 associated scaffold protein	-2.0685	1.26545e-05	0.00103871
CCL28	C-C motif chemokine ligand 28	-2.06883	1.34936e-05	0.00108721
HCAR2	hydroxycarboxylic acid receptor 2	-2.07276	1.9978e-05	0.00143933
TSPAN7	tetraspanin 7	-2.07478	3.95283e-06	0.000443644
SYNPO	synaptopodin	-2.07584	2.00875e-06	0.000275032
RP11-278C7.3	N/A	-2.08007	6.83408e-08	2.27728e-05
CHIT1	chitinase 1	-2.08405	3.0502e-05	0.00193925
FRMD1	FERM domain containing 1	-2.09365	1.55856e-06	0.000227557
RP11-598F7.5	N/A	-2.09793	7.52197e-05	0.00372118
EVL	Enah/Vasp-like	-2.10183	2.68443e-05	0.00177156
TAMM41	TAM41 mitochondrial translocator assembly and maintenance homolog	-2.10325	6.90628e-05	0.00351677
RNF150	ring finger protein 150	-2.10631	4.35241e-09	3.34859e-06
DACT2	dishevelled binding antagonist of beta catenin 2	-2.10979	5.15686e-05	0.00289281
CLEC3B	C-type lectin domain family 3 member B	-2.12591	5.96232e-06	0.000603194
CD300LG	CD300 molecule like family member g	-2.12675	5.85502e-06	0.000594456
ARHGEF16	Rho guanine nucleotide exchange factor 16	-2.13035	0.000615607	0.0169932
ZNF19	zinc finger protein 19	-2.13415	2.77008e-05	0.0018208
CCL28	C-C motif chemokine ligand 28	-2.13468	2.93665e-05	0.0019067
AFDN	afadin, adherens junction formation factor	-2.14154	0.000244712	0.00870126
CLMP	CXADR like membrane protein	-2.14305	1.06024e-06	0.000168537
VIT	vitrin	-2.15006	6.98715e-06	0.000668276
RP11-283C24.1	N/A	-2.1524	5.1578e-05	0.00289281
HSPA12A	heat shock protein family A (Hsp70) member 12A	-2.15412	2.27994e-06	0.000302134
SLC22A17	solute carrier family 22 member 17	-2.15775	4.9762e-07	9.43676e-05
C11ORF95	chromosome 11 open reading frame 95	-2.15901	8.3036e-06	0.000761095
MAMDC2	MAM domain containing 2	-2.16022	7.2518e-08	2.27893e-05
PID1	phosphotyrosine interaction domain containing 1	-2.16195	9.20663e-08	2.66484e-05
SCARA5	scavenger receptor class A member 5	-2.16327	3.74737e-06	0.00043235
EPB41L3	erythrocyte membrane protein band 4.1 like 3	-2.16806	4.05782e-05	0.0024082
FGFBP2	fibroblast growth factor binding protein 2	-2.17728	0.000110221	0.00492507
SDPR	serum deprivation response	-2.17897	3.55687e-06	0.000416237
SLC14A2	solute carrier family 14 member 2	-2.18699	5.7975e-05	0.00315157
SAA2	serum amyloid A2	-2.19063	3.09286e-06	0.000380104
RP11-32D16.1	N/A	-2.19602	0.000124642	0.00536223
KLF15	Kruppel like factor 15	-2.19752	1.183e-08	6.97062e-06
CHRDL1	chordin like 1	-2.20566	3.55573e-07	7.28748e-05
BMP2	bone morphogenetic protein 2	-2.20726	2.21562e-06	0.000296462
NUP188	nucleoporin 188	-2.2116	5.49551e-05	0.00300722
RP11-92C4.6	N/A	-2.21383	1.61849e-05	0.00125364
TMEM37	transmembrane protein 37	-2.21534	3.85522e-06	0.000439714
RP11-482M8.1	N/A	-2.21606	8.81238e-05	0.0041633
CASQ2	calsequestrin 2	-2.22488	2.73235e-07	6.05096e-05
SLC2A4	solute carrier family 2 member 4	-2.22666	3.98532e-06	0.000445759
AC022007.5	N/A	-2.22919	0.000223303	0.00824919
ANGPT4	angiopoietin 4	-2.24583	7.14304e-10	7.85663e-07
PRKAR2B	protein kinase cAMP-dependent type II regulatory subunit beta	-2.26477	1.74719e-07	4.27051e-05
SAP18	Sin3A associated protein 18	-2.27384	0.000106006	0.00476548
CDH20	cadherin 20	-2.28428	2.64407e-06	0.00034105
SCD	stearoyl-CoA desaturase	-2.28531	5.77229e-06	0.000587865
CEBPA	CCAAT/enhancer binding protein alpha	-2.28869	1.84461e-06	0.000259007
ITGA7	integrin subunit alpha 7	-2.28912	4.76464e-05	0.00272476
LAMA4	laminin subunit alpha 4	-2.2926	3.16355e-07	6.56527e-05
PALMD	palmdelphin	-2.31174	2.05258e-05	0.00145532
GPIHBP1	glycosylphosphatidylinositol anchored high density lipoprotein binding protein 1	-2.31253	6.9368e-08	2.27728e-05
RP11-429A20.4	N/A	-2.32142	2.2125e-07	5.16581e-05
FAM83C	family with sequence similarity 83 member C	-2.32226	3.00719e-07	6.32028e-05
ID2-AS1	ID2 antisense RNA 1 (head to head)	-2.32637	2.21918e-06	0.000296462
PPARG	peroxisome proliferator activated receptor gamma	-2.33114	2.45084e-05	0.00166092
RP11-455O6.5	N/A	-2.33137	5.10703e-06	0.000541854
SPRR2F	small proline rich protein 2F	-2.33937	5.90262e-05	0.00317213
CFD	complement factor D	-2.3659	4.24977e-07	8.44421e-05
LIPE-AS1	LIPE antisense RNA 1	-2.36743	2.44816e-08	1.11769e-05
NIP7	NIP7, nucleolar pre-rRNA processing protein	-2.37008	3.8645e-06	0.000439714
ANXA1	annexin A1	-2.37489	7.77007e-08	2.38e-05
PLXNA4	plexin A4	-2.37606	6.06108e-09	4.25526e-06
ADH1C	alcohol dehydrogenase 1C (class I), gamma polypeptide	-2.37662	2.82039e-07	6.17128e-05
PLIN1	perilipin 1	-2.38471	2.47404e-05	0.00166945
TCEAL3	transcription elongation factor A like 3	-2.39327	2.14718e-08	1.09001e-05
CTD-2263F21.1	N/A	-2.39558	3.35596e-07	6.92105e-05
HERC3	HECT and RLD domain containing E3 ubiquitin protein ligase 3	-2.3983	5.21616e-05	0.00290249
LRRN4CL	LRRN4 C-terminal like	-2.39872	5.41881e-11	9.41077e-08
AC010969.1	N/A	-2.40433	8.77672e-07	0.000144803
LIMCH1	LIM and calponin homology domains 1	-2.40711	1.39888e-05	0.00111764
OR1L3	olfactory receptor family 1 subfamily L member 3	-2.41177	2.73981e-06	0.000349056
RP11-379K17.4	N/A	-2.41324	2.98621e-07	6.31641e-05
AKR1B15	aldo-keto reductase family 1 member B15	-2.41657	2.05584e-05	0.00145532
ACKR3	atypical chemokine receptor 3	-2.42958	6.18636e-07	0.000110941
BTNL9	butyrophilin like 9	-2.4298	1.05948e-08	6.47401e-06
MVP	major vault protein	-2.43426	1.44655e-06	0.000216963
FABP4	fatty acid binding protein 4	-2.43747	4.18609e-05	0.00246032
PPP1R14A	protein phosphatase 1 regulatory inhibitor subunit 14A	-2.43932	4.97303e-07	9.43676e-05
RP11-71E19.1	N/A	-2.44659	3.96545e-05	0.00237474
CD36	CD36 moleculE	-2.44862	4.72456e-08	1.83408e-05
SVIL-AS1	SVIL antisense RNA 1	-2.45574	4.04294e-08	1.63258e-05
CDKN2C	cyclin dependent kinase inhibitor 2C	-2.46879	5.37169e-07	9.95786e-05
LINC01485	long intergenic non-protein coding RNA 1485	-2.48296	2.17612e-05	0.00151809
HSPB2	heat shock protein family B (small) member 2	-2.4866	8.3803e-11	1.38262e-07
MEOX2	mesenchyme homeobox 2	-2.4876	2.9739e-09	2.45325e-06
GLYAT	glycine-N-acyltransferase	-2.50352	4.2652e-06	0.000464484
FMO2	flavin containing monooxygenase 2	-2.5189	2.22306e-07	5.16581e-05
AQP7	aquaporin 7	-2.53312	5.21338e-07	9.77421e-05
ADH1A	alcohol dehydrogenase 1A (class I), alpha polypeptide	-2.53521	2.50656e-08	1.11769e-05
CD300LG	CD300 molecule like family member g	-2.53859	1.92491e-05	0.00140522
PPIL4	peptidylprolyl isomerase like 4	-2.54711	3.36012e-09	2.70424e-06
CXCR1	C-X-C motif chemokine receptor 1	-2.55812	2.60694e-07	5.85177e-05
GFAP	glial fibrillary acidic protein	-2.56963	6.3321e-08	2.27728e-05
TRHDE-AS1	TRHDE antisense RNA 1	-2.57114	4.05707e-08	1.63258e-05
SGCG	sarcoglycan gamma	-2.57918	1.35893e-07	3.56908e-05
PCDH11X	protocadherin 11 X-linked	-2.57936	5.6405e-06	0.000582812
RP11-167B3.2	N/A	-2.58602	5.28154e-07	9.84604e-05
KCNG4	potassium voltage-gated channel modifier subfamily G member 4	-2.59411	4.63685e-07	9.00012e-05
DGAT2	diacylglycerol O-acyltransferase 2	-2.6098	2.18428e-05	0.00152056
C8ORF34-AS1	C8orf34 antisense RNA 1	-2.6115	7.93229e-10	7.93157e-07
DTX1	deltex E3 ubiquitin ligase 1	-2.63708	1.28582e-09	1.19481e-06
RP11-91K11.2	N/A	-2.66245	2.81979e-06	0.000355696
MIR1285-1	microRNA 1285-1	-2.67319	3.55726e-06	0.000416237
SYN2	synapsin II	-2.68482	1.26514e-05	0.00103871
SNCG	synuclein gamma	-2.68962	8.83541e-08	2.59438e-05
LPL	lipoprotein lipase	-2.70244	8.84613e-08	2.59438e-05
BOK-AS1	BOK antisense RNA 1	-2.70344	1.15372e-06	0.000181071
RP11-1042B17.3	N/A	-2.72967	1.25132e-09	1.19481e-06
URAD	ureidoimidazoline (2-oxo-4-hydroxy-4-carboxy-5-) decarboxylase	-2.73264	3.60834e-06	0.000420722
CDO1	cysteine dioxygenase type 1	-2.74813	2.64915e-10	3.32939e-07
RP11-381O7.3	N/A	-2.75993	7.46279e-10	7.93157e-07
SUCLG1	succinate-CoA ligase alpha subunit	-2.76229	5.85254e-08	2.14574e-05
ADH1A	alcohol dehydrogenase 1A (class I), alpha polypeptide	-2.76314	2.24148e-08	1.11769e-05
ACVR1C	activin A receptor type 1C	-2.78023	1.2366e-10	1.85474e-07
TNS1	tensin 1	-2.78796	9.42815e-12	2.39308e-08
CA4	carbonic anhydrase 4	-2.80352	1.31594e-06	0.000200101
MYO1C	myosin IC	-2.84561	1.01558e-08	6.44445e-06
NMUR1	neuromedin U receptor 1	-2.88867	5.26464e-11	9.41077e-08
FZD4	frizzled class receptor 4	-2.94114	8.96276e-13	4.92907e-09
IGSF22	immunoglobulin superfamily member 22	-2.97899	5.3522e-09	3.92459e-06
THBS4	thrombospondin 4	-2.98859	2.8555e-07	6.19888e-05
SEMA3G	semaphorin 3G	-3.01077	3.50002e-14	2.70067e-10
MATN2	matrilin 2	-3.01154	4.23537e-08	1.66375e-05
G0S2	G0/G1 switch 2	-3.02257	2.46425e-08	1.11769e-05
GYG2	glycogenin 2	-3.02514	7.78979e-08	2.38e-05
LA16C-380H5.1	N/A	-3.07862	1.91241e-08	9.85998e-06
AC108142.1	N/A	-3.09821	6.91124e-08	2.27728e-05
SAA2	serum amyloid A2	-3.11577	2.4546e-07	5.6246e-05
BTNL9	butyrophilin like 9	-3.11784	4.43758e-11	8.61334e-08
FP325317.1	N/A	-3.16616	4.78269e-09	3.58669e-06
RP11-407P15.2	N/A	-3.17532	5.95329e-09	4.25526e-06
LIPE	lipase E, hormone sensitive type	-3.20197	1.70361e-09	1.47932e-06
NPR1	natriuretic peptide receptor 1	-3.21016	2.27533e-16	4.02825e-12
VPS39	VPS39, HOPS complex subunit	-3.25336	1.76345e-07	4.27857e-05
CPA2	carboxypeptidase A2	-3.26802	7.75844e-10	7.93157e-07
LEP	leptin	-3.29014	3.6916e-12	1.10738e-08
PQLC2L	PQ loop repeat containing 2 like	-3.34752	1.49167e-09	1.33029e-06
CRHBP	corticotropin releasing hormone binding protein	-3.37926	2.57665e-12	9.44685e-09
TIMP4	TIMP metallopeptidase inhibitor 4	-3.45112	3.50475e-12	1.10738e-08
DEFB132	defensin beta 132	-3.48114	2.08003e-12	8.57934e-09
GPD1	glycerol-3-phosphate dehydrogenase 1	-3.50405	1.4097e-10	1.93816e-07
GPAM	glycerol-3-phosphate acyltransferase, mitochondrial	-3.63618	1.10749e-12	5.22057e-09
CCNDBP1	cyclin D1 binding protein 1	-3.642	7.16673e-12	1.97067e-08
TUSC5	tumor suppressor candidate 5	-3.66513	1.12737e-11	2.47999e-08
RP11-795H16.3	N/A	-5.08971	2.44159e-16	4.02825e-12
1 Fold change (FC) values of differentially expressed genes shown as log2 transformed values
2,3 p values and adjusted p values from DEseq2 analysis are shown. Differentially expressed genes were considered as differentially expressed only if p <0.05.

## Sheet: Table S6
Table S6. Differentially expressed genes in TLS neg. tumors compared to paired normal samples
Gene	Description	log2FC1	p-value2	p adj.3
RET	ret proto-oncogene	4.00013	9.63061e-15	1.65087e-10
EPYC	epiphycan	3.97121	3.98914e-14	3.77043e-10
CST4	cystatin S	3.70336	3.04277e-13	1.6434e-09
KISS1R	KISS1 receptor	3.62425	6.45788e-12	2.21957e-08
LPAR4	lysophosphatidic acid receptor 4	3.61647	1.38075e-13	8.70031e-10
SYT13	synaptotagmin 13	3.60457	1.21099e-09	1.01618e-06
MUC5B	mucin 5B, oligomeric mucus/gel-forming	3.58335	2.04441e-12	8.58813e-09
RP11-400N13.3	N/A	3.48554	4.78454e-10	5.02469e-07
ZNF236	zinc finger protein 236	3.47621	3.34397e-10	3.71839e-07
CYP4Z1	cytochrome P450 family 4 subfamily Z member 1	3.42869	3.05889e-09	2.2676e-06
MMP13	matrix metallopeptidase 13	3.3229	5.34319e-11	1.06321e-07
LAMP5	lysosomal associated membrane protein family member 5	3.29293	1.13278e-11	3.29439e-08
HIST1H2BD	histone cluster 1, H2bd	3.27532	2.44062e-10	3.0595e-07
HIST2H2AA3	histone cluster 2, H2aa3	3.26879	7.80691e-11	1.26347e-07
HIST2H2AA4	histone cluster 2, H2aa4	3.26584	8.14012e-11	1.26347e-07
HIST1H2BD	histone cluster 1, H2bd	3.19859	4.06988e-11	9.05118e-08
PTK6	protein tyrosine kinase 6	3.18726	7.89817e-13	3.73258e-09
LRRC15	leucine rich repeat containing 15	3.1766	4.27352e-12	1.61569e-08
COL11A1	collagen type XI alpha 1 chain	3.16586	1.30754e-08	6.3671e-06
WNK2	WNK lysine deficient protein kinase 2	3.14481	1.01945e-10	1.42749e-07
MMP1	matrix metallopeptidase 1	3.1365	2.67144e-08	1.07446e-05
RNU2-27P	RNA, U2 small nuclear 27, pseudogene	3.10586	2.83478e-08	1.11495e-05
INHBA	inhibin beta A subunit	3.09489	6.43148e-17	2.43155e-12
RP11-53O19.1	N/A	3.05702	1.20034e-06	0.000166091
COL1A2	collagen type I alpha 2 chain	3.04607	8.35474e-11	1.26347e-07
RP11-100K18.1	N/A	3.04338	9.39419e-09	5.5022e-06
SPECC1L	sperm antigen with calponin homology and coiled-coil domains 1 like	3.03913	1.33555e-07	3.48503e-05
RP11-126H7.4	N/A	3.01721	1.40578e-07	3.54321e-05
KIF26B	kinesin family member 26B	3.00414	1.30998e-14	1.65087e-10
CEACAM6	carcinoembryonic antigen related cell adhesion molecule 6	2.97823	1.18053e-08	6.29281e-06
DEGS2	delta 4-desaturase, sphingolipid 2	2.96313	4.72687e-09	3.30943e-06
MMP9	matrix metallopeptidase 9	2.95843	1.66686e-07	4.09213e-05
ATP1A4	ATPase Na+/K+ transporting subunit alpha 4	2.95431	2.58684e-08	1.05162e-05
HIST1H3H	histone cluster 1, H3h	2.93028	3.04391e-08	1.15902e-05
HIST2H2BE	histone cluster 2, H2be	2.92273	3.13994e-10	3.70974e-07
RP11-459E5.1	N/A	2.92181	5.41561e-07	9.61258e-05
CST6	cystatin E/M	2.9135	3.06563e-08	1.15902e-05
SYNDIG1	synapse differentiation inducing 1	2.89913	3.14558e-11	7.92833e-08
AC093642.3	N/A	2.86178	3.27223e-07	6.71668e-05
MATN3	matrilin 3	2.85956	2.50865e-10	3.0595e-07
RP1-269M15.3	N/A	2.82056	7.31525e-09	4.5339e-06
HAUS8	HAUS augmin like complex subunit 8	2.7942	3.35355e-08	1.23095e-05
EPN3	epsin 3	2.76606	7.025e-09	4.42657e-06
SHROOM1	shroom family member 1	2.74289	3.9637e-07	7.56847e-05
CLPSL1	colipase like 1	2.73746	2.36267e-06	0.000281784
DNAJC12	DnaJ heat shock protein family (Hsp40) member C12	2.73211	2.77713e-07	5.96563e-05
NDP	NDP, norrin cystine knot growth factor	2.70661	3.78473e-07	7.33792e-05
RP11-483I13.2	N/A	2.70076	7.55373e-07	0.0001185
RP11-131J3.1	N/A	2.6983	6.72883e-07	0.000107795
GALNT7	polypeptide N-acetylgalactosaminyltransferase 7	2.67118	3.92832e-11	9.05118e-08
SARS	seryl-tRNA synthetase	2.66119	3.79063e-08	1.352e-05
RP11-566H8.3	N/A	2.66091	3.07502e-06	0.000349121
AKR7A3	aldo-keto reductase family 7 member A3	2.64232	9.30053e-09	5.5022e-06
RP11-53O19.2	N/A	2.62941	2.98821e-05	0.00189724
GALNT5	polypeptide N-acetylgalactosaminyltransferase 5	2.6216	3.29545e-10	3.71839e-07
THBS1	thrombospondin 1	2.59959	1.15602e-07	3.06423e-05
HPX	hemopexin	2.57863	5.04463e-06	0.000503225
EDN2	endothelin 2	2.56893	2.05256e-06	0.000251952
PITX1	paired like homeodomain 1	2.56278	6.2672e-07	0.000104843
HOMEZ	homeobox and leucine zipper encoding	2.55435	9.4597e-09	5.5022e-06
ATG16L1	autophagy related 16 like 1	2.5468	1.68816e-07	4.11768e-05
ESM1	endothelial cell specific molecule 1	2.54527	1.40465e-07	3.54321e-05
TAOK2	TAO kinase 2	2.54367	4.24963e-06	0.00044018
GSTK1	glutathione S-transferase kappa 1	2.54135	4.69098e-06	0.000475475
COL1A1	collagen type I alpha 1 chain	2.53951	4.52317e-08	1.54061e-05
CLPSL1	colipase like 1	2.53	1.43712e-06	0.000188004
SDR16C5	short chain dehydrogenase/reductase family 16C, member 5	2.5278	2.86059e-08	1.11495e-05
CDK4	cyclin dependent kinase 4	2.51691	5.09865e-06	0.000507275
KIAA1109	KIAA1109	2.5002	9.83522e-07	0.000140317
CA12	carbonic anhydrase 12	2.49396	2.21909e-09	1.7459e-06
AGR3	anterior gradient 3, protein disulphide isomerase family member	2.48517	4.78419e-06	0.000482336
MIR548AC	microRNA 548ac	2.48218	1.74163e-05	0.00125244
FOXA1	forkhead box A1	2.47646	5.90695e-07	0.000100145
EDNRB-AS1	EDNRB antisense RNA 1	2.47479	5.37517e-07	9.61258e-05
WEE2-AS1	WEE2 antisense RNA 1	2.45664	3.4913e-06	0.000387084
SFN	stratifin	2.44651	3.7549e-06	0.000403504
C4A-AS1	C4A antisense RNA 1	2.44237	4.53536e-07	8.2835e-05
S100P	S100 calcium binding protein P	2.44174	8.48974e-06	0.000745474
C4B-AS1	C4B antisense RNA 1	2.44074	4.1356e-07	7.77883e-05
IBSP	integrin binding sialoprotein	2.44047	7.03424e-06	0.000647689
AC105402.4	N/A	2.43951	2.78471e-09	2.10563e-06
SLITRK6	SLIT and NTRK like family member 6	2.43171	3.58561e-06	0.000395222
HIST1H4J	histone cluster 1, H4j	2.42039	3.78886e-08	1.352e-05
HIST1H4K	histone cluster 1, H4k	2.41782	3.83727e-08	1.35585e-05
MAGEE2	MAGE family member E2	2.41498	5.98028e-05	0.00311929
GINS2	GINS complex subunit 2	2.41313	2.49096e-07	5.53976e-05
KCNF1	potassium voltage-gated channel modifier subfamily F member 1	2.40741	2.52153e-07	5.54252e-05
ADORA2B	adenosine A2b receptor	2.39897	1.75498e-05	0.00125851
C11ORF1	chromosome 11 open reading frame 1	2.37825	8.7349e-05	0.00398841
SERPINA3	serpin family A member 3	2.36908	1.50827e-05	0.00114275
ZNF552	zinc finger protein 552	2.36326	1.35504e-07	3.48503e-05
SERPINA3	serpin family A member 3	2.36201	2.77084e-06	0.000324122
GPRC5A	G protein-coupled receptor class C group 5 member A	2.35153	5.95221e-10	5.68229e-07
VAV3	vav guanine nucleotide exchange factor 3	2.3502	5.68234e-09	3.90604e-06
RNF103	ring finger protein 103	2.34899	3.88357e-05	0.0023232
AL050303.10	N/A	2.33973	1.63782e-05	0.00119998
RP11-138I1.2	N/A	2.33817	4.00361e-06	0.000424106
PLAC1	placenta specific 1	2.33113	4.36434e-06	0.000447161
GATA3	GATA binding protein 3	2.32943	1.76973e-10	2.38958e-07
GREB1L	growth regulation by estrogen in breast cancer 1 like	2.32144	9.4675e-07	0.000138031
CST2	cystatin SA	2.31779	3.66272e-05	0.00222879
PARD6B	par-6 family cell polarity regulator beta	2.312	6.36358e-05	0.00323371
SLC44A5	solute carrier family 44 member 5	2.3119	1.53512e-07	3.84359e-05
PCP2	Purkinje cell protein 2	2.30896	1.36541e-05	0.0010511
RP11-13J10.1	N/A	2.30793	7.42903e-05	0.00357098
RP11-449L23.2	N/A	2.30647	2.81661e-05	0.00182342
ZG16B	zymogen granule protein 16B	2.30391	1.88114e-07	4.44501e-05
HIST1H2BH	histone cluster 1, H2bh	2.3009	1.37307e-06	0.00018151
TFF1	trefoil factor 1	2.29452	0.000244761	0.00834208
ALAD	aminolevulinate dehydratase	2.29444	0.000109262	0.00472097
RN7SKP286	RNA, 7SK small nuclear pseudogene 286	2.29327	7.37539e-06	0.000665492
KIF4A	kinesin family member 4A	2.28857	9.07714e-07	0.000135291
DCLK1	doublecortin like kinase 1	2.27962	2.94379e-06	0.00033726
CST9L	cystatin 9-like	2.26299	0.000134595	0.00547338
AGR2	anterior gradient 2, protein disulphide isomerase family member	2.26162	2.46044e-05	0.00163483
UBXN10-AS1	UBXN10 antisense RNA 1	2.26136	6.55676e-07	0.000106025
ADTRP	androgen dependent TFPI regulating protein	2.25726	6.0908e-05	0.00315445
CTXN1	cortexin 1	2.245	1.3006e-06	0.000176396
FAM122B	family with sequence similarity 122B	2.24273	1.07504e-05	0.000891321
PARP3	poly(ADP-ribose) polymerase family member 3	2.24137	7.3163e-05	0.00353875
ROR1	receptor tyrosine kinase like orphan receptor 1	2.22983	1.62647e-07	4.04489e-05
HIST1H2AC	histone cluster 1, H2ac	2.2204	6.41555e-07	0.000106025
FSIP1	fibrous sheath interacting protein 1	2.2166	2.67965e-06	0.000315929
ROBO2	roundabout guidance receptor 2	2.21595	0.000254487	0.0085521
AP000439.3	N/A	2.21232	0.000269632	0.00887977
CACNA1D	calcium voltage-gated channel subunit alpha1 D	2.21228	2.46917e-06	0.000293559
GALNT6	polypeptide N-acetylgalactosaminyltransferase 6	2.21062	1.24899e-08	6.29281e-06
PPP2R2C	protein phosphatase 2 regulatory subunit Bgamma	2.20824	1.74657e-07	4.2059e-05
LRG1	leucine rich alpha-2-glycoprotein 1	2.20615	1.97147e-07	4.60096e-05
C4B	complement component 4B (Chido blood group)	2.20561	5.99815e-05	0.00311929
NUP210	nucleoporin 210	2.19648	6.09046e-08	1.93497e-05
ENOSF1	enolase superfamily member 1	2.18425	4.29794e-05	0.00246949
MMP10	matrix metallopeptidase 10	2.17917	2.30359e-06	0.000276482
ERI1	exoribonuclease 1	2.1733	0.000229317	0.00796854
MUC1	mucin 1, cell surface associated	2.17265	3.44583e-05	0.00211832
OLR1	oxidized low density lipoprotein receptor 1	2.15557	8.2751e-12	2.60714e-08
DLX2	distal-less homeobox 2	2.15154	0.000115288	0.00488642
NADSYN1	NAD synthetase 1	2.14909	9.72455e-07	0.000140254
NEK2	NIMA related kinase 2	2.14602	1.48832e-06	0.000193363
SLC39A6	solute carrier family 39 member 6	2.13588	4.04899e-05	0.00239188
MISP	mitotic spindle positioning	2.13149	2.61308e-05	0.00171814
HIST3H2A	histone cluster 3, H2a	2.12881	1.81309e-05	0.00129091
PPP4R4	protein phosphatase 4 regulatory subunit 4	2.12525	0.000318776	0.0100016
IGHG1	immunoglobulin heavy constant gamma 1 (G1m marker)	2.12467	3.67092e-05	0.00222879
AMH	anti-Mullerian hormone	2.11598	8.39569e-05	0.00387565
CCDC160	coiled-coil domain containing 160	2.11372	5.28594e-07	9.51645e-05
KRT18	keratin 18	2.11324	3.75392e-07	7.31809e-05
RP11-323P17.2	N/A	2.11277	6.3907e-07	0.000106025
SLC16A6	solute carrier family 16 member 6	2.10716	3.53478e-07	7.07086e-05
CORO1C	coronin 1C	2.09788	0.000389829	0.0115323
SHB	SH2 domain containing adaptor protein B	2.0921	3.09947e-07	6.51009e-05
ASH1L	ASH1 like histone lysine methyltransferase	2.09024	1.64094e-05	0.00119998
SERPINE1	serpin family E member 1	2.08658	3.16901e-07	6.5483e-05
TPH1	tryptophan hydroxylase 1	2.08007	2.21286e-06	0.00026729
CST9	cystatin 9	2.07849	7.25889e-05	0.00351842
RP11-757F18.5	N/A	2.07833	8.7999e-08	2.46443e-05
SIX4	SIX homeobox 4	2.07676	4.47127e-11	9.39141e-08
AC078942.1	N/A	2.07045	0.000561673	0.0150818
XBP1	X-box binding protein 1	2.06772	1.69738e-05	0.00122937
FEZF1-AS1	FEZF1 antisense RNA 1	2.06424	8.36581e-06	0.000737264
GABRD	gamma-aminobutyric acid type A receptor delta subunit	2.06183	9.79372e-07	0.000140254
LL22NC03-75H12.2	uncharacterized LOC101927722	2.06146	0.000444987	0.0127645
MBOAT2	membrane bound O-acyltransferase domain containing 2	2.05734	7.84338e-07	0.000122265
CAPN13	calpain 13	2.04705	3.74574e-05	0.00225861
UGCG	UDP-glucose ceramide glucosyltransferase	2.04001	2.36661e-08	9.75075e-06
RP11-467L19.14	N/A	2.03997	0.000205317	0.00737872
LINC01515	long intergenic non-protein coding RNA 1515	2.03991	6.46811e-05	0.00327363
COL3A1	collagen type III alpha 1 chain	2.0341	1.06252e-05	0.00089
RP11-32B5.8	N/A	2.02265	4.80823e-05	0.00268515
PLAUR	plasminogen activator, urokinase receptor	2.01829	8.50647e-08	2.41309e-05
SCGB2A2	secretoglobin family 2A member 2	2.0148	0.000444694	0.0127645
CTD-2008L17.2	N/A	2.00077	4.34079e-05	0.00249032
RP11-321G12.1	N/A	1.998	4.27507e-05	0.00246384
PHGR1	proline, histidine and glycine rich 1	1.99672	0.000746364	0.0181582
THAP3	THAP domain containing 3	1.99394	0.000602264	0.0157698
DZIP1	DAZ interacting zinc finger protein 1	1.99232	0.000126692	0.00526936
KRT19	keratin 19	1.99232	0.000164911	0.00631052
PRELID2	PRELI domain containing 2	1.98931	0.000481326	0.0135041
INSM1	INSM transcriptional repressor 1	1.98019	7.70375e-05	0.00367283
LA16C-313D11.12	N/A	1.97987	6.5895e-06	0.000618529
TSPAN1	tetraspanin 1	1.97967	0.000294207	0.00949068
RORC	RAR related orphan receptor C	1.97376	6.30193e-06	0.000600144
KIFC1	kinesin family member C1	1.97037	4.03771e-06	0.000426407
FAM189A1	family with sequence similarity 189 member A1	1.96809	1.24338e-06	0.00017032
SDS	serine dehydratase	1.96724	8.88549e-05	0.00404739
CACNG4	calcium voltage-gated channel auxiliary subunit gamma 4	1.9664	8.70901e-07	0.000131705
TFAP2A	transcription factor AP-2 alpha	1.96553	9.86481e-06	0.000847633
EFNA3	ephrin A3	1.96375	4.13042e-06	0.000432573
CTD-2396E7.11	N/A	1.96342	3.0172e-05	0.00190119
LINC00922	long intergenic non-protein coding RNA 922	1.96233	1.38819e-05	0.00106242
KRT8	keratin 8	1.95909	0.000113359	0.00482629
TFAP2A	transcription factor AP-2 alpha	1.95768	4.12921e-05	0.00242412
RNU1-106P	RNA, U1 small nuclear 106, pseudogene	1.94378	3.22387e-06	0.000360606
SSPO	SCO-spondin	1.94195	1.159e-07	3.06423e-05
DOCK1	dedicator of cytokinesis 1	1.93848	0.00036074	0.0108677
SLC12A7	solute carrier family 12 member 7	1.93751	0.000309518	0.00982412
PRR15	proline rich 15	1.93508	7.31589e-06	0.000661703
COX6C	cytochrome c oxidase subunit 6C	1.93412	5.28012e-05	0.00286728
TUBA3D	tubulin alpha 3d	1.93217	4.95302e-05	0.00274573
OR2B2	olfactory receptor family 2 subfamily B member 2	1.93035	0.000867074	0.0202355
CISH	cytokine inducible SH2 containing protein	1.92934	5.44656e-06	0.000530899
CFB	complement factor B	1.92872	4.77937e-05	0.00267694
CST1	cystatin SN	1.92722	5.15949e-06	0.000509308
NPNT	nephronectin	1.9266	1.14475e-08	6.29281e-06
CLEC3A	C-type lectin domain family 3 member A	1.92419	0.00208422	0.0363125
PARD6B	par-6 family cell polarity regulator beta	1.92151	2.03267e-07	4.68593e-05
CTSD	cathepsin D	1.92	0.000111929	0.00478698
ZNF124	zinc finger protein 124	1.91966	2.28948e-05	0.00155401
RP11-13P5.2	N/A	1.91797	3.11816e-05	0.0019518
NAT1	N-acetyltransferase 1	1.91746	0.00232295	0.0393475
CD177	CD177 molecule	1.91625	0.00211663	0.0367264
POSTN	periostin	1.91476	9.27445e-05	0.00417925
ANXA9	annexin A9	1.91096	1.31206e-05	0.00102278
RP3-428L16.2	N/A	1.89373	8.86631e-07	0.000133019
MRPS30	mitochondrial ribosomal protein S30	1.89338	1.16664e-06	0.000162159
USP2	ubiquitin specific peptidase 2	1.89286	1.89743e-05	0.00133587
CXCL10	C-X-C motif chemokine ligand 10	1.89168	0.000114352	0.00485763
CELSR2	cadherin EGF LAG seven-pass G-type receptor 2	1.8916	7.68398e-05	0.00366851
UBALD1	UBA like domain containing 1	1.88615	0.000831392	0.0195488
LRRC26	leucine rich repeat containing 26	1.8799	0.000190094	0.00697081
OR2B6	olfactory receptor family 2 subfamily B member 6	1.87936	0.00136095	0.0275152
ANOS1	anosmin 1	1.87849	0.0002224	0.00778221
TPRG1	tumor protein p63 regulated 1	1.87835	0.000251	0.00846525
VWA3B	von Willebrand factor A domain containing 3B	1.87588	0.00187498	0.0340642
HDAC6	histone deacetylase 6	1.87496	0.000939111	0.0214273
SOWAHA	sosondowah ankyrin repeat domain family member A	1.87324	7.23231e-05	0.00351004
RP4-613B23.1	N/A	1.87287	7.15375e-05	0.00349427
USP40	ubiquitin specific peptidase 40	1.86807	1.46504e-06	0.000190996
GRIA2	glutamate ionotropic receptor AMPA type subunit 2	1.86785	0.000574327	0.015302
EFCAB11	EF-hand calcium binding domain 11	1.8659	0.000762158	0.0184056
CCDC74B	coiled-coil domain containing 74B	1.86279	0.000155332	0.00602322
AP004372.1	N/A	1.85413	0.00180012	0.0331931
FAM102A	family with sequence similarity 102 member A	1.85345	5.53857e-06	0.000536914
ERBB3	erb-b2 receptor tyrosine kinase 3	1.84567	0.000100009	0.00440123
FOXA3	forkhead box A3	1.84302	9.96221e-05	0.00439534
SF3B2	splicing factor 3b subunit 2	1.843	0.000501766	0.013857
MAPT-IT1	MAPT intronic transcript 1	1.84097	6.58785e-06	0.000618529
RP3-395M20.12	N/A	1.83214	0.000288702	0.00935359
HRASLS2	HRAS like suppressor 2	1.82782	0.000613326	0.0159477
TTBK2	tau tubulin kinase 2	1.82631	9.21114e-05	0.00416064
SEC14L2	SEC14 like lipid binding 2	1.82197	0.000123233	0.00516528
RP11-426C22.5	N/A	1.81655	0.000128048	0.00530226
TUBA3E	tubulin alpha 3e	1.81437	0.000243558	0.00831817
MSI2	musashi RNA binding protein 2	1.81349	2.9731e-05	0.00189551
HIST1H2BG	histone cluster 1, H2bg	1.81189	7.92865e-05	0.00374698
SYT12	synaptotagmin 12	1.81184	5.9839e-06	0.000575657
NKX3-1	NK3 homeobox 1	1.81175	3.16962e-07	6.5483e-05
LDLRAD4	low density lipoprotein receptor class A domain containing 4	1.80559	0.000777755	0.0186341
SLC24A2	solute carrier family 24 member 2	1.80516	4.16664e-07	7.79843e-05
RP11-359K18.3	N/A	1.80328	0.000209876	0.00747156
C5ORF42	chromosome 5 open reading frame 42	1.79792	0.000487988	0.0136057
ART4	ADP-ribosyltransferase 4 (Dombrock blood group)	1.79581	0.00116908	0.0249292
IL1R2	interleukin 1 receptor type 2	1.79488	0.00125532	0.0261775
SLC40A1	solute carrier family 40 member 1	1.79189	4.26101e-05	0.00246035
RP5-1198O20.4	N/A	1.78929	3.09237e-06	0.00035004
NOS1AP	nitric oxide synthase 1 adaptor protein	1.78678	0.000354157	0.0107203
MAGED2	MAGE family member D2	1.78643	0.000179044	0.0067019
HIST1H4B	histone cluster 1, H4b	1.78415	0.00121141	0.0254869
AC093642.1	N/A	1.77849	1.03636e-05	0.00087264
WISP1	WNT1 inducible signaling pathway protein 1	1.77785	8.66971e-05	0.00396901
RARA	retinoic acid receptor alpha	1.77591	3.65806e-06	0.00039867
MLPH	melanophilin	1.7713	6.29876e-05	0.00321373
CEP170	centrosomal protein 170	1.77021	0.00147478	0.02904
MLPH	melanophilin	1.76922	6.16232e-05	0.00317002
RP11-138E9.2	N/A	1.76908	0.000511533	0.0140856
CABIN1	calcineurin binding protein 1	1.76687	5.68424e-07	9.85798e-05
TNIK	TRAF2 and NCK interacting kinase	1.76521	1.32205e-05	0.00102845
RP11-292B1.2	N/A	1.76382	0.000181018	0.0067559
RP4-533D7.5	N/A	1.76241	0.000168723	0.00642389
RP11-440I14.3	N/A	1.761	0.000799796	0.0189817
CTD-2015H6.3	N/A	1.75989	1.09455e-07	2.95583e-05
PBK	PDZ binding kinase	1.75859	0.000318624	0.0100016
SMCR2	Smith-Magenis syndrome chromosome region, candidate 2 (non-protein coding)	1.75278	6.42586e-05	0.00326097
KCNMA1	potassium calcium-activated channel subfamily M alpha 1	1.75145	7.78829e-05	0.0037038
SPON2	spondin 2	1.75106	1.57597e-05	0.00116613
ZBTB42	zinc finger and BTB domain containing 42	1.74801	4.57072e-05	0.00260641
RP5-907D15.4	N/A	1.74601	9.85707e-05	0.00436889
ICA1	islet cell autoantigen 1	1.74497	2.56148e-05	0.00169304
GREB1L	growth regulation by estrogen in breast cancer 1 like	1.7381	2.08316e-05	0.00144776
RP11-887P2.5	N/A	1.73653	0.00205348	0.0360427
SCG2	secretogranin II	1.73344	2.29866e-07	5.23526e-05
RASEF	RAS and EF-hand domain containing	1.7292	5.41817e-06	0.000530686
HOXC10	homeobox C10	1.72793	0.000141997	0.00569904
RNASE2	ribonuclease A family member 2	1.7232	0.0016898	0.0319432
GLRX	glutaredoxin	1.71647	7.99774e-05	0.00377491
CBX4	chromobox 4	1.71612	2.43177e-07	5.47249e-05
SLC22A15	solute carrier family 22 member 15	1.71381	1.14296e-07	3.06423e-05
IL11	interleukin 11	1.71152	0.000191753	0.00701799
ENPP5	ectonucleotide pyrophosphatase/phosphodiesterase 5 (putative)	1.71101	2.92295e-05	0.0018762
SHISA2	shisa family member 2	1.70628	0.000893498	0.0206735
SHISA9	shisa family member 9	1.7052	4.63066e-05	0.00261691
POSTN	periostin	1.70438	1.50224e-08	7.01176e-06
AFF3	AF4/FMR2 family member 3	1.70289	0.000716122	0.0177189
MAP6D1	MAP6 domain containing 1	1.70217	2.41853e-05	0.00161471
HIST1H1C	histone cluster 1, H1c	1.6995	0.000830589	0.0195488
LRRN1	leucine rich repeat neuronal 1	1.69808	7.18618e-06	0.000654457
TEX41	testis expressed 41 (non-protein coding)	1.69706	0.000595912	0.0156782
TRPM2-AS	TRPM2 antisense RNA	1.69549	0.00180452	0.0331989
PGR	progesterone receptor	1.69543	0.00020853	0.00746716
HIST2H4A	histone cluster 2, H4a	1.69502	2.68413e-05	0.00175569
CEP55	centrosomal protein 55	1.69475	9.08124e-05	0.00411179
CAPN8	calpain 8	1.69425	1.53993e-05	0.00115288
HSD17B7	hydroxysteroid 17-beta dehydrogenase 7	1.69424	4.60476e-06	0.00046799
MNAT1	MNAT1, CDK activating kinase assembly factor	1.69162	6.83624e-05	0.00340524
LINC01049	long intergenic non-protein coding RNA 1049	1.68934	0.00076406	0.0184227
RP6-74O6.2	N/A	1.68856	0.00133135	0.0271051
AQP4-AS1	AQP4 antisense RNA 1	1.68518	3.06961e-05	0.00193099
TTC6	tetratricopeptide repeat domain 6	1.68442	0.000115225	0.00488642
CASZ1	castor zinc finger 1	1.68406	3.94263e-05	0.00234739
DENND1B	DENN domain containing 1B	1.67623	0.000269624	0.00887977
SCT	secretin	1.67007	0.00107285	0.0235376
TFAP2A	transcription factor AP-2 alpha	1.66776	0.000345807	0.0105265
BORCS8	BLOC-1 related complex subunit 8	1.66756	8.55307e-05	0.00393389
CCNB1	cyclin B1	1.66306	0.000149982	0.00589434
SEC14L2	SEC14 like lipid binding 2	1.66235	0.000232906	0.00801617
SMYD3	SET and MYND domain containing 3	1.65998	0.000703915	0.0175663
CLEC5A	C-type lectin domain family 5 member A	1.65756	0.000201541	0.00728928
RP11-465B22.8	N/A	1.65647	0.000370919	0.0111032
ELP2	elongator acetyltransferase complex subunit 2	1.65573	0.000506828	0.0139764
VWA2	von Willebrand factor A domain containing 2	1.65346	0.000671134	0.0169723
INVS	inversin	1.65337	0.000255574	0.00856342
EFEMP2	EGF containing fibulin like extracellular matrix protein 2	1.64693	0.0017573	0.0327442
BUB1B	BUB1 mitotic checkpoint serine/threonine kinase B	1.64587	0.000459672	0.0130668
SKA1	spindle and kinetochore associated complex subunit 1	1.64322	0.00018802	0.00692159
RP11-473M20.11	N/A	1.6431	0.000203166	0.0073338
RP11-123K19.1	N/A	1.64306	0.000667046	0.0169483
NEURL1	neuralized E3 ubiquitin protein ligase 1	1.64267	0.000196397	0.00713961
ADAM12	ADAM metallopeptidase domain 12	1.64228	1.72438e-05	0.00124415
CKS2	CDC28 protein kinase regulatory subunit 2	1.64185	7.71407e-05	0.00367312
CENPF	centromere protein F	1.64111	1.45778e-05	0.00110894
MAPKAPK2	mitogen-activated protein kinase-activated protein kinase 2	1.64011	1.62875e-05	0.00119569
PBX1	PBX homeobox 1	1.63803	6.18163e-05	0.00317002
ADAMTS4	ADAM metallopeptidase with thrombospondin type 1 motif 4	1.63661	7.36421e-05	0.00355126
KCNK15	potassium two pore domain channel subfamily K member 15	1.62799	0.000130233	0.00535355
DNAJC12	DnaJ heat shock protein family (Hsp40) member C12	1.62516	0.00197165	0.0351945
ASF1B	anti-silencing function 1B histone chaperone	1.62441	0.000182111	0.00677938
C4A	complement component 4A (Rodgers blood group)	1.62244	0.000486357	0.0135897
VAV3	vav guanine nucleotide exchange factor 3	1.62136	0.00027658	0.00904554
RP11-98D18.17	N/A	1.61722	0.000263065	0.00874413
TBX18-AS1	TBX18 antisense RNA 1	1.61721	0.00311904	0.0475836
CELSR2	cadherin EGF LAG seven-pass G-type receptor 2	1.61541	0.00192917	0.0346984
CAPS	calcyphosine	1.6123	0.00177093	0.0329384
FRAS1	Fraser extracellular matrix complex subunit 1	1.60608	0.000706595	0.0176099
GOLM1	golgi membrane protein 1	1.60573	0.000435388	0.0125463
FAM159A	family with sequence similarity 159 member A	1.60487	0.000300609	0.00963146
SLC9A3R1	SLC9A3 regulator 1	1.60413	0.000581068	0.0154234
SORD	sorbitol dehydrogenase	1.60321	0.000169987	0.00645898
SPR	sepiapterin reductase (7,8-dihydrobiopterin:NADP+ oxidoreductase)	1.60302	9.30679e-05	0.00418883
MCCC2	methylcrotonoyl-CoA carboxylase 2	1.60283	0.000199759	0.00724092
RP11-150O12.6	N/A	1.60255	0.000730121	0.0179271
NUCB2	nucleobindin 2	1.60136	2.56884e-05	0.00169494
SRPRB	SRP receptor beta subunit	1.60055	0.00203296	0.0358322
EPPK1	epiplakin 1	1.59797	0.00102684	0.0229172
MCCC2	methylcrotonoyl-CoA carboxylase 2	1.59716	0.000186134	0.00687894
RAB31	RAB31, member RAS oncogene family	1.59551	7.17384e-07	0.000113255
NGLY1	N-glycanase 1	1.59461	0.000236865	0.00813364
ZNF85	zinc finger protein 85	1.59105	0.000288968	0.00935359
TBC1D9	TBC1 domain family member 9	1.58803	1.40927e-05	0.00107637
RP11-347C12.11	N/A	1.58776	0.000724753	0.0178507
EVPL	envoplakin	1.58691	1.55808e-05	0.0011573
LRP2	LDL receptor related protein 2	1.58635	0.000741197	0.0181143
ELOVL2	ELOVL fatty acid elongase 2	1.58593	0.000818015	0.0193051
TRIP6	thyroid hormone receptor interactor 6	1.58534	0.000449489	0.0128449
CTD-2296D1.4	N/A	1.58527	0.000571759	0.0152444
NPIPA7	nuclear pore complex interacting protein family member A7	1.58488	5.51969e-05	0.00295585
RP11-329E24.6	N/A	1.57811	0.00172875	0.0324351
SHROOM3	shroom family member 3	1.57748	2.84425e-05	0.00183816
SUGP2	SURP and G-patch domain containing 2	1.57632	0.00117777	0.0250439
AARD	alanine and arginine rich domain containing protein	1.57141	0.000467367	0.0132358
TNFAIP6	TNF alpha induced protein 6	1.56927	0.000251502	0.00847462
SPINT2	serine peptidase inhibitor, Kunitz type 2	1.56599	0.000342314	0.0104962
COX6C	cytochrome c oxidase subunit 6C	1.56598	0.000804316	0.019077
CDS1	CDP-diacylglycerol synthase 1	1.56444	8.55274e-08	2.41309e-05
SKAP1	src kinase associated phosphoprotein 1	1.5632	0.00140454	0.0280812
SPATA24	spermatogenesis associated 24	1.56317	0.000407373	0.0119392
PDK3	pyruvate dehydrogenase kinase 3	1.56187	4.17686e-05	0.0024445
PRKAR1A	protein kinase cAMP-dependent type I regulatory subunit alpha	1.56131	0.000140543	0.00565266
LCA5L	LCA5L, lebercilin like	1.55617	6.29473e-05	0.00321373
WFDC9	WAP four-disulfide core domain 9	1.55595	0.000581331	0.0154234
RUNX1	runt related transcription factor 1	1.55493	0.00216819	0.0373793
POLR3K	RNA polymerase III subunit K	1.55275	1.55769e-05	0.0011573
ANTXR1	anthrax toxin receptor 1	1.55218	0.00135979	0.0275064
RASSF7	Ras association domain family member 7	1.55005	0.000343875	0.0105015
ADAMTS16	ADAM metallopeptidase with thrombospondin type 1 motif 16	1.54557	0.000999633	0.0224692
DRAIC	downregulated RNA in cancer, inhibitor of cell invasion and migration	1.54519	0.00329522	0.0491838
PKN2	protein kinase N2	1.5442	0.00043945	0.0126537
RP11-800A3.4	N/A	1.54363	0.000316485	0.00996196
MCM2	minichromosome maintenance complex component 2	1.54118	0.00074866	0.0182023
BCL3	B-cell CLL/lymphoma 3	1.53843	0.000357684	0.0108097
SIPA1L3	signal induced proliferation associated 1 like 3	1.53811	2.37276e-08	9.75075e-06
NPIPA5	nuclear pore complex interacting protein family member A5	1.53803	0.000144309	0.00576126
NREP	neuronal regeneration related protein	1.53793	0.00138665	0.0278118
RP11-1212A22.4	N/A	1.53769	0.000111685	0.00478698
SPINT1	serine peptidase inhibitor, Kunitz type 1	1.53652	0.000112374	0.00480042
SCUBE3	signal peptide, CUB domain and EGF like domain containing 3	1.53299	1.11434e-06	0.000156616
KCNK6	potassium two pore domain channel subfamily K member 6	1.52849	5.74003e-07	9.86425e-05
CYP2B6	cytochrome P450 family 2 subfamily B member 6	1.52172	0.00136855	0.0275803
UQCRQ	ubiquinol-cytochrome c reductase complex III subunit VII	1.52146	0.000155271	0.00602322
HOXB3	homeobox B3	1.52012	1.36434e-05	0.0010511
RP11-354E11.2	N/A	1.51924	0.00191368	0.0345304
BUB1	BUB1 mitotic checkpoint serine/threonine kinase	1.51807	0.00339279	0.0499693
DUSP28	dual specificity phosphatase 28	1.51583	8.23903e-05	0.00383612
GRHL2	grainyhead like transcription factor 2	1.51442	5.58973e-05	0.00298069
C6ORF163	chromosome 6 open reading frame 163	1.51409	0.00324991	0.0487578
PAQR3	progestin and adipoQ receptor family member 3	1.51302	0.000584764	0.0155036
INPP4B	inositol polyphosphate-4-phosphatase type II B	1.5114	7.33063e-05	0.00353958
EGLN3	egl-9 family hypoxia inducible factor 3	1.50927	4.77461e-06	0.000482336
SSFA2	sperm specific antigen 2	1.50644	0.000681744	0.0171602
C5ORF42	chromosome 5 open reading frame 42	1.50635	0.000654539	0.0167091
NUP62CL	nucleoporin 62 C-terminal like	1.50584	0.00334901	0.0496114
CD52	CD52 molecule	1.50519	0.00175132	0.0326973
TSPAN13	tetraspanin 13	1.50421	1.56735e-08	7.22643e-06
PDLIM7	PDZ and LIM domain 7	1.50415	2.68239e-06	0.000315929
SIDT1	SID1 transmembrane family member 1	1.50267	4.31135e-06	0.000445353
LUZP2	leucine zipper protein 2	1.4978	0.00108137	0.0236321
LINC00689	long intergenic non-protein coding RNA 689	1.49606	0.000270317	0.00888685
MAGED2	MAGE family member D2	1.49491	0.000173564	0.00654885
GPC4	glypican 4	1.49377	0.000151162	0.00592226
PVT1	Pvt1 oncogene (non-protein coding)	1.49018	0.000754456	0.0183314
ISOC2	isochorismatase domain containing 2	1.4891	0.00118488	0.0251238
IGFL1	IGF like family member 1	1.48656	0.00319329	0.0481482
HIST1H3F	histone cluster 1, H3f	1.48563	0.00267705	0.0429475
RNU1-136P	RNA, U1 small nuclear 136, pseudogene	1.48495	4.89734e-05	0.00272285
TTC6	tetratricopeptide repeat domain 6	1.48436	0.00013215	0.00541885
AC138969.4	N/A	1.4804	0.000151743	0.00593275
RP11-353N14.2	N/A	1.47826	3.39521e-05	0.0020906
EVA1B	eva-1 homolog B	1.47599	0.00126358	0.026278
EVL	Enah/Vasp-like	1.47557	2.01517e-07	4.67408e-05
IZUMO1R	IZUMO1 receptor, JUNO	1.47391	0.00305394	0.0468209
TMEM2	transmembrane protein 2	1.47202	0.00203209	0.0358322
RNU6-611P	RNA, U6 small nuclear 611, pseudogene	1.47165	0.00195215	0.0349455
RAB27B	RAB27B, member RAS oncogene family	1.47122	4.08911e-05	0.00240431
HS3ST3B1	heparan sulfate-glucosamine 3-sulfotransferase 3B1	1.4711	2.0165e-05	0.00141181
RP13-638C3.5	N/A	1.46879	0.00235954	0.0397536
FKBP4	FK506 binding protein 4	1.46863	0.000203291	0.0073338
MYBL1	MYB proto-oncogene like 1	1.46845	0.00319528	0.0481482
HIST1H3E	histone cluster 1, H3e	1.46723	0.000187215	0.00691064
C16ORF71	chromosome 16 open reading frame 71	1.46714	0.000846107	0.0198688
NIPSNAP1	nipsnap homolog 1 (C. elegans)	1.46466	0.000104301	0.00454821
DENND1B	DENN domain containing 1B	1.46424	0.000263201	0.00874413
CCDC43	coiled-coil domain containing 43	1.46141	5.36326e-06	0.000526672
RP11-417B4.2	N/A	1.46103	0.00290264	0.0452723
PRSS23	protease, serine 23	1.45978	0.000111103	0.00478265
SORL1	sortilin related receptor 1	1.45892	0.00142529	0.0283611
PODNL1	podocan like 1	1.45668	0.000382598	0.0113628
ASRGL1	asparaginase like 1	1.45386	0.00147319	0.0290346
RP11-844G16.3	N/A	1.4534	0.000426832	0.0123548
RP11-85I21.1	N/A	1.45288	0.000787808	0.0187679
EGLN3	egl-9 family hypoxia inducible factor 3	1.45142	0.00113058	0.0243138
CASZ1	castor zinc finger 1	1.44624	7.50949e-05	0.00360294
RP11-514D23.1	N/A	1.44521	0.000687281	0.0172308
SIAH2	siah E3 ubiquitin protein ligase 2	1.44496	0.000470252	0.0132876
RP11-166B2.1	Putative NPIP-like protein LOC729978	1.44025	0.00017304	0.00654474
SQLE	squalene epoxidase	1.43962	0.000448386	0.0128231
IQGAP3	IQ motif containing GTPase activating protein 3	1.43689	0.000393952	0.011627
ZNF28	zinc finger protein 28	1.43512	0.000328697	0.0102066
ST14	suppression of tumorigenicity 14	1.43488	0.00181523	0.0333021
MAN1B1	mannosidase alpha class 1B member 1	1.43437	0.00273162	0.0434839
TFRC	transferrin receptor	1.43407	0.000278578	0.00907948
DNAJC1	DnaJ heat shock protein family (Hsp40) member C1	1.43357	0.000160222	0.00616228
ATP1A1	ATPase Na+/K+ transporting subunit alpha 1	1.43327	0.00278324	0.0440645
TGFB3	transforming growth factor beta 3	1.43252	0.000169837	0.00645898
GINS1	GINS complex subunit 1	1.432	4.6043e-05	0.00260982
USP6	ubiquitin specific peptidase 6	1.4294	0.00173008	0.0324351
HTRA3	HtrA serine peptidase 3	1.42815	0.00328982	0.0491225
CILP	cartilage intermediate layer protein	1.42603	0.00127086	0.0263481
RP11-9E17.1	N/A	1.42294	5.65151e-05	0.00299253
MXRA5	matrix remodeling associated 5	1.42288	2.16749e-05	0.00149265
PLEKHD1	pleckstrin homology and coiled-coil domain containing D1	1.42203	0.000588154	0.0155717
HIST1H2BA	histone cluster 1, H2ba	1.42122	0.000222048	0.00778221
POT1-AS1	POT1 antisense RNA 1	1.41968	0.00247091	0.0409189
NOD2	nucleotide binding oligomerization domain containing 2	1.41792	2.64516e-05	0.00173621
SAPCD2	suppressor APC domain containing 2	1.41708	0.000740326	0.0181143
VCAN	versican	1.41657	0.00266212	0.0428102
BHLHE40	basic helix-loop-helix family member e40	1.41568	7.39325e-06	0.000665516
MAL2	mal, T-cell differentiation protein 2 (gene/pseudogene)	1.41494	0.000104901	0.0045691
CTB-118N6.2	N/A	1.41411	4.67427e-05	0.00263762
TFAP2B	transcription factor AP-2 beta	1.41257	0.000337707	0.0103971
COL8A1	collagen type VIII alpha 1 chain	1.41214	0.000527378	0.0144169
RP11-532F12.5	N/A	1.41085	0.0011816	0.0250971
GPRC5C	G protein-coupled receptor class C group 5 member C	1.40896	0.0010584	0.0233462
ARHGEF10L	Rho guanine nucleotide exchange factor 10 like	1.40598	0.002153	0.0371682
CAMK2N1	calcium/calmodulin dependent protein kinase II inhibitor 1	1.40537	0.00116255	0.0248466
FAM135B	family with sequence similarity 135 member B	1.40446	0.00212239	0.0367264
ITGA11	integrin subunit alpha 11	1.40436	3.27777e-05	0.00202819
U47924.27	N/A	1.40428	0.002678	0.0429475
MFSD3	major facilitator superfamily domain containing 3	1.40123	7.68498e-05	0.00366851
CCDC126	coiled-coil domain containing 126	1.3987	0.000249619	0.00843627
ALCAM	activated leukocyte cell adhesion molecule	1.3976	0.00168524	0.0319047
TRIM14	tripartite motif containing 14	1.39744	2.94646e-05	0.00188671
IRX2	iroquois homeobox 2	1.3955	0.00309069	0.0472501
RP4-569M23.2	N/A	1.39435	0.00187252	0.0340521
RP11-227D2.3	N/A	1.39295	0.00126996	0.0263481
RP5-1180D12.1	N/A	1.39162	3.71325e-05	0.00224619
RP11-196G18.22	N/A	1.39009	0.000165308	0.00631933
FBXL18	F-box and leucine rich repeat protein 18	1.38921	0.00162558	0.0311108
PFKFB4	6-phosphofructo-2-kinase/fructose-2,6-biphosphatase 4	1.38715	7.20116e-06	0.000654457
EPHA1	EPH receptor A1	1.38385	0.00222429	0.0381205
EPB41L5	erythrocyte membrane protein band 4.1 like 5	1.38204	0.000387287	0.011466
RP11-4L24.4	N/A	1.38202	8.29883e-05	0.00384974
ILDR1	immunoglobulin like domain containing receptor 1	1.3815	0.00136385	0.0275444
FGF14	fibroblast growth factor 14	1.37985	6.00733e-05	0.00311977
TMEM30B	transmembrane protein 30B	1.37896	0.000105953	0.00460434
ZNF213-AS1	ZNF213 antisense RNA 1 (head to head)	1.37609	9.07128e-05	0.00411179
PPP4R4	protein phosphatase 4 regulatory subunit 4	1.37379	0.00213313	0.0368589
RORC	RAR related orphan receptor C	1.37302	0.00225328	0.0384952
LINC00504	long intergenic non-protein coding RNA 504	1.37093	0.000146199	0.00581214
TRIB3	tribbles pseudokinase 3	1.3708	5.44843e-06	0.000530899
CDK5RAP1	CDK5 regulatory subunit associated protein 1	1.37028	0.000708993	0.0176464
HKR1	HKR1, GLI-Kruppel zinc finger family member	1.36716	0.00017532	0.00660442
RP11-545E17.3	N/A	1.36701	0.000470172	0.0132876
RP11-17G2.1	N/A	1.36689	0.00218691	0.0376848
RP11-533E19.7	N/A	1.36646	0.00327819	0.049007
GPR160	G protein-coupled receptor 160	1.36625	0.00274184	0.0435366
RP11-53B2.6	N/A	1.36613	0.000566581	0.0151705
DNAH14	dynein axonemal heavy chain 14	1.36521	6.22955e-05	0.00318702
MREG	melanoregulin	1.36515	0.000185533	0.00686346
CDCP1	CUB domain containing protein 1	1.36491	0.000147446	0.00585557
ICA1	islet cell autoantigen 1	1.36172	0.00078524	0.0187422
GALNT7	polypeptide N-acetylgalactosaminyltransferase 7	1.36103	0.000497396	0.0137766
NECTIN4	nectin cell adhesion molecule 4	1.36016	0.00181542	0.0333021
GPR143	G protein-coupled receptor 143	1.35996	0.00159237	0.0306844
KIAA1324	KIAA1324	1.35951	3.20968e-06	0.000360084
FAM234B	family with sequence similarity 234 member B	1.35663	4.26216e-05	0.00246035
HAMP	hepcidin antimicrobial peptide	1.35407	0.00055695	0.0149763
RALGPS2	Ral GEF with PH domain and SH3 binding motif 2	1.35304	1.54772e-05	0.00115642
ENHO	energy homeostasis associated	1.35303	0.0028163	0.044402
MMP14	matrix metallopeptidase 14	1.35132	0.000693953	0.0173865
TIFA	TRAF interacting protein with forkhead associated domain	1.34882	0.000194177	0.00709986
DGUOK-AS1	DGUOK antisense RNA 1	1.347	0.0025677	0.0418436
PREX1	phosphatidylinositol-3,4,5-trisphosphate dependent Rac exchange factor 1	1.34296	0.000668734	0.0169574
TCEA3	transcription elongation factor A3	1.34152	0.000902461	0.0208086
RP11-44F14.10	N/A	1.34113	0.00211778	0.0367264
AP2A2	adaptor related protein complex 2 alpha 2 subunit	1.34059	0.000316477	0.00996196
CTD-2240J17.2	N/A	1.33801	0.00280474	0.0442604
EXOSC4	exosome component 4	1.33496	0.00033438	0.0103199
SLC37A2	solute carrier family 37 member 2	1.33285	0.00171377	0.0322833
PAIP1	poly(A) binding protein interacting protein 1	1.33253	0.000267592	0.00884339
DSP	desmoplakin	1.33146	0.00199181	0.0354173
ATP6AP1	ATPase H+ transporting accessory protein 1	1.3301	0.00122314	0.0256622
CD2BP2	CD2 cytoplasmic tail binding protein 2	1.32848	0.00294545	0.0457513
RP4-568C11.4	N/A	1.32675	0.00181361	0.0333011
PSEN1	presenilin 1	1.32618	0.00099425	0.0223881
XRCC2	X-ray repair cross complementing 2	1.32492	0.00109465	0.0238235
MFSD6L	major facilitator superfamily domain containing 6 like	1.32313	0.00113549	0.0243917
PIK3R2	phosphoinositide-3-kinase regulatory subunit 2	1.32291	0.000595501	0.0156782
RP11-421M1.8	N/A	1.32231	0.000686047	0.0172227
SFRP2	secreted frizzled related protein 2	1.32166	0.00130694	0.0267524
THBS1	thrombospondin 1	1.32109	8.66084e-05	0.00396901
GXYLT2	glucoside xylosyltransferase 2	1.32092	8.20657e-05	0.00382572
C6ORF141	chromosome 6 open reading frame 141	1.31811	0.00289916	0.0452367
ENSA	endosulfine alpha	1.31707	3.22689e-05	0.00200987
WNT4	Wnt family member 4	1.31628	0.000569638	0.0151985
RP11-102G14.1	N/A	1.31626	0.00279733	0.0442504
TMEM158	transmembrane protein 158 (gene/pseudogene)	1.31585	0.00130365	0.0267428
ZNF623	zinc finger protein 623	1.31419	3.6542e-06	0.00039867
TP53RK	TP53 regulating kinase	1.31405	0.000696036	0.0174156
CRACR2A	calcium release activated channel regulator 2A	1.31094	0.0030174	0.0465628
CERKL	ceramide kinase like	1.31028	0.00104034	0.0230417
TMEM26	transmembrane protein 26	1.30993	0.00101155	0.0226483
ASCL2	achaete-scute family bHLH transcription factor 2	1.30812	0.00207197	0.0362287
DUSP4	dual specificity phosphatase 4	1.307	0.00184743	0.0336768
CPA3	carboxypeptidase A3	1.30577	0.00125811	0.0262212
RRS1-AS1	RRS1 antisense RNA 1 (head to head)	1.30529	0.000531516	0.014482
LL0XNC01-7P3.1	N/A	1.30427	0.0024188	0.0403982
RP11-53O19.3	N/A	1.30406	0.000344679	0.0105122
NPTX2	neuronal pentraxin 2	1.30283	0.00271475	0.0433249
LILRA4	leukocyte immunoglobulin like receptor A4	1.30163	0.00297404	0.0460818
FAM84B	family with sequence similarity 84 member B	1.29939	1.05763e-06	0.000149201
VWA1	von Willebrand factor A domain containing 1	1.29806	0.000698541	0.0174552
CTD-2358C21.4	N/A	1.29741	0.00104416	0.0230992
ATAD3C	ATPase family, AAA domain containing 3C	1.29712	4.28615e-05	0.00246646
ACE	angiotensin I converting enzyme	1.29551	0.00280811	0.0442912
ATF5	activating transcription factor 5	1.29379	0.00151904	0.0296644
LINC01426	long intergenic non-protein coding RNA 1426	1.29302	3.74533e-05	0.00225861
SPICE1	spindle and centriole associated protein 1	1.29118	2.70898e-06	0.000318069
WNT7B	Wnt family member 7B	1.29049	0.00229998	0.0390635
CYYR1-AS1	cysteine and tyrosine rich 1 antisense RNA 1	1.28778	0.0020727	0.0362287
PPP1R3C	protein phosphatase 1 regulatory subunit 3C	1.28755	0.00110991	0.0240196
RP11-560F18.1	N/A	1.28613	0.00147344	0.0290346
KB-1000E4.2	N/A	1.28244	0.00328957	0.0491225
CTD-2517O10.6	N/A	1.28171	0.000742336	0.0181185
RPS6KB1	ribosomal protein S6 kinase B1	1.27783	0.00184932	0.033695
PDE6B	phosphodiesterase 6B	1.27699	0.000972117	0.0220095
PINLYP	phospholipase A2 inhibitor and LY6/PLAUR domain containing	1.27686	9.74948e-05	0.00433136
GMIP	GEM interacting protein	1.27537	0.0018715	0.03405
L3MBTL4-AS1	L3MBTL4 antisense RNA 1	1.27473	0.000972198	0.0220095
HPCA	hippocalcin	1.27439	0.000102616	0.00449585
TCEB3	transcription elongation factor B subunit 3	1.27163	0.00205864	0.0360997
RN7SL118P	RNA, 7SL, cytoplasmic 118, pseudogene	1.2715	0.00302686	0.0466248
FOXO6	forkhead box O6	1.27082	0.000552369	0.0148954
CPEB3	cytoplasmic polyadenylation element binding protein 3	1.26884	6.46695e-05	0.00327363
LA16C-380H5.5	N/A	1.26549	0.000224767	0.00783928
WDR26	WD repeat domain 26	1.2635	2.66495e-05	0.00174617
FAM105A	family with sequence similarity 105 member A	1.26196	0.000217271	0.00767699
SP110	SP110 nuclear body protein	1.26078	0.000590743	0.0156293
ITGB2	integrin subunit beta 2	1.26066	0.00291752	0.0454482
TMEM165	transmembrane protein 165	1.26062	2.35385e-05	0.0015817
RCC2	regulator of chromosome condensation 2	1.25787	8.41144e-05	0.00387819
FAM209B	family with sequence similarity 209 member B	1.25668	0.000852197	0.0199931
POLR3E	RNA polymerase III subunit E	1.25561	0.00158623	0.0306249
IRX2	iroquois homeobox 2	1.25525	0.0025579	0.0417826
TMEM63A	transmembrane protein 63A	1.25325	0.00189065	0.0343157
ZNF785	zinc finger protein 785	1.25316	3.65135e-07	7.26562e-05
TRAF2	TNF receptor associated factor 2	1.25105	0.000179148	0.0067019
SKIL	SKI-like proto-oncogene	1.24811	8.28103e-06	0.000733211
EVL	Enah/Vasp-like	1.24649	0.00193068	0.0347091
RP11-242F24.1	N/A	1.24608	0.00157173	0.0304106
SYCE3	synaptonemal complex central element protein 3	1.24422	0.0028566	0.0447945
SIX2	SIX homeobox 2	1.24337	0.00193258	0.0347267
ELF3	E74 like ETS transcription factor 3	1.24312	0.00332381	0.0494264
ANKRD50	ankyrin repeat domain 50	1.24301	2.90585e-05	0.00186839
ATP6V1G1	ATPase H+ transporting V1 subunit G1	1.24267	9.41223e-05	0.00422622
RP11-1112J20.2	N/A	1.24103	0.000187802	0.00692031
AMMECR1	Alport syndrome, mental retardation, midface hypoplasia and elliptocytosis chromosomal region gene 1	1.23974	6.05026e-05	0.00313775
POLR3K	RNA polymerase III subunit K	1.23963	0.00112693	0.0242491
UNC5A	unc-5 netrin receptor A	1.23632	0.00158998	0.030654
ECE2	endothelin converting enzyme 2	1.23415	0.00231334	0.0392552
SLC4A8	solute carrier family 4 member 8	1.23328	0.00119639	0.0252833
ASPHD2	aspartate beta-hydroxylase domain containing 2	1.2271	1.02459e-06	0.000145081
MYO5B	myosin VB	1.22538	0.000216648	0.00766214
RP11-675F6.4	N/A	1.22332	0.000325164	0.0101404
MSI2	musashi RNA binding protein 2	1.22262	2.00966e-06	0.000248297
NEIL3	nei like DNA glycosylase 3	1.22106	0.000707377	0.0176178
C6ORF132	chromosome 6 open reading frame 132	1.21919	0.000217769	0.00768367
ENTPD5	ectonucleoside triphosphate diphosphohydrolase 5	1.21785	0.000315739	0.00996196
NR2F6	nuclear receptor subfamily 2 group F member 6	1.2108	0.000591287	0.0156327
LIMD2	LIM domain containing 2	1.21063	0.00140531	0.0280816
DPP6	dipeptidyl peptidase like 6	1.20957	0.0015472	0.03009
PIGW	phosphatidylinositol glycan anchor biosynthesis class W	1.20906	0.0020474	0.035986
DDX56	DEAD-box helicase 56	1.20859	0.00280358	0.0442604
TRPS1	transcriptional repressor GATA binding 1	1.20853	2.52492e-05	0.00167446
KLHL18	kelch like family member 18	1.20627	9.63674e-05	0.00430658
ARHGAP32	Rho GTPase activating protein 32	1.20514	1.19186e-05	0.000956701
PKM	pyruvate kinase, muscle	1.20465	0.00250855	0.0413851
CCL11	C-C motif chemokine ligand 11	1.20152	0.00076123	0.0184014
ANTXR1	anthrax toxin receptor 1	1.19842	0.002472	0.040919
TGFB3	transforming growth factor beta 3	1.19797	0.000205527	0.00737927
RP11-134G8.7	N/A	1.19551	0.00120757	0.025447
PGS1	phosphatidylglycerophosphate synthase 1	1.1929	0.00254883	0.0416978
TCF12	transcription factor 12	1.19207	0.000580987	0.0154234
DCAF10	DDB1 and CUL4 associated factor 10	1.18892	2.14205e-05	0.00147782
EPB41L5	erythrocyte membrane protein band 4.1 like 5	1.18516	0.000798262	0.0189572
PIGU	phosphatidylinositol glycan anchor biosynthesis class U	1.18462	0.00129618	0.0266909
ZNRF2	zinc and ring finger 2, E3 ubiquitin protein ligase	1.18376	3.29601e-05	0.00203283
EIF2AK4	eukaryotic translation initiation factor 2 alpha kinase 4	1.18363	0.00336971	0.0497457
GJA1	gap junction protein alpha 1	1.17932	0.000900475	0.020784
ERVK3-1	endogenous retrovirus group K3 member 1	1.17907	0.00031917	0.0100057
DHX9	DEAH-box helicase 9	1.17876	0.000784143	0.0187278
PREX1	phosphatidylinositol-3,4,5-trisphosphate dependent Rac exchange factor 1	1.17504	0.00272256	0.0434129
PRRG4	proline rich and Gla domain 4	1.1719	1.0332e-05	0.000871922
KPNA7	karyopherin subunit alpha 7	1.17185	0.00130239	0.0267315
RAB3GAP1	RAB3 GTPase activating protein catalytic subunit 1	1.17172	0.00129141	0.026643
MSR1	macrophage scavenger receptor 1	1.17027	0.000944638	0.0215274
TMLHE-AS1	TMLHE antisense RNA 1	1.164	0.00199277	0.0354173
RP5-1050E16.2	N/A	1.16362	0.000249773	0.00843627
SH3BGRL	SH3 domain binding glutamate rich protein like	1.16222	0.000278178	0.00907426
MCF2L	MCF.2 cell line derived transforming sequence like	1.1605	0.00154662	0.03009
RP11-367N14.3	N/A	1.15654	0.00110094	0.0238884
DEF6	DEF6, guanine nucleotide exchange factor	1.15595	0.00129177	0.026643
RP11-361D14.2	N/A	1.15497	0.0033851	0.0499338
B3GNT7	UDP-GlcNAc:betaGal beta-1,3-N-acetylglucosaminyltransferase 7	1.15411	0.00259449	0.0421348
LNX2	ligand of numb-protein X 2	1.15391	7.24166e-06	0.00065656
JPH1	junctophilin 1	1.1527	0.000811896	0.0192086
DUSP16	dual specificity phosphatase 16	1.15207	0.000176573	0.00664249
U47924.31	N/A	1.15149	0.000718926	0.017765
ZNF587B	zinc finger protein 587B	1.15143	1.31686e-06	0.000177223
ARHGAP27	Rho GTPase activating protein 27	1.14902	0.0027056	0.0432336
SOX4	SRY-box 4	1.14857	0.000261356	0.00871348
ZNF43	zinc finger protein 43	1.14716	0.00134202	0.0272638
TANC2	tetratricopeptide repeat, ankyrin repeat and coiled-coil containing 2	1.14586	0.000274476	0.00899228
ADAMTS17	ADAM metallopeptidase with thrombospondin type 1 motif 17	1.14473	0.000569606	0.0151985
RP11-284F21.8	N/A	1.14278	0.00235394	0.0397123
PPP1R42	protein phosphatase 1 regulatory subunit 42	1.14022	0.00297759	0.0461178
PGM2	phosphoglucomutase 2	1.1401	0.000341795	0.0104906
AMY1A	amylase, alpha 1A (salivary)	1.14001	0.000111195	0.00478265
SERTAD4	SERTA domain containing 4	1.13793	0.000219434	0.0077219
HACD3	3-hydroxyacyl-CoA dehydratase 3	1.13761	0.00102835	0.0229373
HOXB5	homeobox B5	1.13516	0.00250954	0.0413851
SLC25A35	solute carrier family 25 member 35	1.13503	0.000517152	0.014199
PPP1R3E	protein phosphatase 1 regulatory subunit 3E	1.13479	0.000148853	0.00588054
AKR7L	aldo-keto reductase family 7 like (gene/pseudogene)	1.1342	0.000246833	0.0083921
RP11-527N22.2	N/A	1.13286	0.000115586	0.00489358
MARCKSL1	MARCKS like 1	1.13271	0.000534384	0.0145341
HPRT1	hypoxanthine phosphoribosyltransferase 1	1.13267	0.00115126	0.0246604
MRPL14	mitochondrial ribosomal protein L14	1.13172	0.00100163	0.0225007
SLC38A1	solute carrier family 38 member 1	1.12975	0.00137418	0.0276644
LINC01138	long intergenic non-protein coding RNA 1138	1.12882	0.00248263	0.0410589
H2AFY2	H2A histone family member Y2	1.12718	0.00326511	0.0489275
MAPK13	mitogen-activated protein kinase 13	1.12682	0.000636002	0.0163685
ABHD12	abhydrolase domain containing 12	1.12433	0.00286109	0.0448463
SOWAHC	sosondowah ankyrin repeat domain family member C	1.12265	0.000810972	0.0191988
TMTC4	transmembrane and tetratricopeptide repeat containing 4	1.12203	0.00245905	0.0407698
CDKN2AIPNL	CDKN2A interacting protein N-terminal like	1.1219	0.000852988	0.0199931
HIST2H2BF	histone cluster 2, H2bf	1.12069	0.00138323	0.0277712
LINC01137	long intergenic non-protein coding RNA 1137	1.11971	0.00126863	0.0263388
TOR3A	torsin family 3 member A	1.11762	4.45514e-05	0.00255205
N4BP3	NEDD4 binding protein 3	1.11705	0.00151605	0.0296213
FAM110C	family with sequence similarity 110 member C	1.11647	0.00172821	0.0324351
BMI1	BMI1 proto-oncogene, polycomb ring finger	1.11584	0.000322547	0.0100865
RP11-174G6.5	N/A	1.11574	0.00238551	0.0400484
DUSP5	dual specificity phosphatase 5	1.1157	0.000380258	0.0113111
RP5-1092A3.4	N/A	1.11552	0.00190375	0.0344378
THSD4	thrombospondin type 1 domain containing 4	1.11419	0.00075623	0.0183571
ABRACL	ABRA C-terminal like	1.1122	0.00187448	0.0340642
UBE2S	ubiquitin conjugating enzyme E2 S	1.11029	0.00267011	0.0429021
RP11-44F14.8	N/A	1.11019	0.00265186	0.0427544
KIF11	kinesin family member 11	1.10844	0.000903213	0.0208086
SMARCC1	SWI/SNF related, matrix associated, actin dependent regulator of chromatin subfamily c member 1	1.10486	9.98452e-06	0.000854038
IKBKE	inhibitor of kappa light polypeptide gene enhancer in B-cells, kinase epsilon	1.10351	0.000241146	0.00824324
TMCO3	transmembrane and coiled-coil domains 3	1.10303	0.000178032	0.00668408
NRAV	negative regulator of antiviral response (non-protein coding)	1.1021	0.000108918	0.00471151
PTCHD4	patched domain containing 4	1.10192	0.00319427	0.0481482
ADCY1	adenylate cyclase 1	1.09988	0.00317257	0.0480743
MARVELD2	MARVEL domain containing 2	1.09683	1.38509e-05	0.0010622
METTL1	methyltransferase like 1	1.09377	0.000153552	0.0059906
TMEM131	transmembrane protein 131	1.0936	0.00150877	0.0295402
PDK3	pyruvate dehydrogenase kinase 3 [Source:HGNC Symbol;Acc:HGNC:8811]	1.09307	0.00229623	0.0390174
TCOF1	treacle ribosome biogenesis factor 1 [Source:HGNC Symbol;Acc:HGNC:11654]	1.0909	0.000531673	0.014482
AP1S3	adaptor related protein complex 1 sigma 3 subunit [Source:HGNC Symbol;Acc:HGNC:18971]	1.08796	0.00103725	0.0230173
FAM46C	family with sequence similarity 46 member C [Source:HGNC Symbol;Acc:HGNC:24712]	1.08698	1.13158e-05	0.000920719
ANKRD9	ankyrin repeat domain 9 [Source:HGNC Symbol;Acc:HGNC:20096]	1.08414	0.000433745	0.0125276
CYFIP2	cytoplasmic FMR1 interacting protein 2 [Source:HGNC Symbol;Acc:HGNC:13760]	1.08412	0.000385408	0.0114363
SYT7	synaptotagmin 7 [Source:HGNC Symbol;Acc:HGNC:11514]	1.08321	0.000513851	0.0141186
RABIF	RAB interacting factor [Source:HGNC Symbol;Acc:HGNC:9797]	1.0828	0.000539746	0.0146491
IER5L	immediate early response 5 like [Source:HGNC Symbol;Acc:HGNC:23679]	1.08214	0.00146478	0.0289547
PIP4K2C	phosphatidylinositol-5-phosphate 4-kinase type 2 gamma [Source:HGNC Symbol;Acc:HGNC:23786]	1.08168	0.00249428	0.0412156
METRN	meteorin, glial cell differentiation regulator [Source:HGNC Symbol;Acc:HGNC:14151]	1.07954	0.00180916	0.0332591
RP11-214N9.1	N/A	1.07843	0.000551142	0.0148836
ZNF703	zinc finger protein 703 [Source:HGNC Symbol;Acc:HGNC:25883]	1.07832	0.000725553	0.0178587
IDH2	isocitrate dehydrogenase (NADP(+)) 2, mitochondrial [Source:HGNC Symbol;Acc:HGNC:5383]	1.07714	0.000329087	0.0102066
GALNT10	polypeptide N-acetylgalactosaminyltransferase 10 [Source:HGNC Symbol;Acc:HGNC:19873]	1.06773	0.00129715	0.0266965
C14ORF169	chromosome 14 open reading frame 169 [Source:HGNC Symbol;Acc:HGNC:20968]	1.06514	0.00105721	0.0233462
TRIM62	tripartite motif containing 62 [Source:HGNC Symbol;Acc:HGNC:25574]	1.06479	0.00132366	0.0269777
LUM	lumican [Source:HGNC Symbol;Acc:HGNC:6724]	1.06432	0.00125048	0.0261199
NLK	nemo like kinase [Source:HGNC Symbol;Acc:HGNC:29858]	1.06405	6.49726e-06	0.000615644
TPMT	thiopurine S-methyltransferase [Source:HGNC Symbol;Acc:HGNC:12014]	1.0636	3.7747e-05	0.00226591
TTC9	tetratricopeptide repeat domain 9 [Source:HGNC Symbol;Acc:HGNC:20267]	1.06351	0.000759799	0.0183849
RMI1	RecQ mediated genome instability 1 [Source:HGNC Symbol;Acc:HGNC:25764]	1.06245	8.74736e-05	0.00398928
EFCAB12	EF-hand calcium binding domain 12 [Source:HGNC Symbol;Acc:HGNC:28061]	1.05901	0.000253197	0.00852415
AMY1B	amylase, alpha 1B (salivary) [Source:HGNC Symbol;Acc:HGNC:475]	1.05889	0.000233386	0.00802149
ZNF814	zinc finger protein 814 [Source:HGNC Symbol;Acc:HGNC:33258]	1.05835	0.0023409	0.0395931
AAGAB	alpha- and gamma-adaptin binding protein [Source:HGNC Symbol;Acc:HGNC:25662]	1.05818	0.0010913	0.023794
MYO5C	myosin VC [Source:HGNC Symbol;Acc:HGNC:7604]	1.05791	0.00242259	0.0404197
COX11	COX11, cytochrome c oxidase copper chaperone [Source:HGNC Symbol;Acc:HGNC:2261]	1.05466	0.00109518	0.0238235
LSM4	LSM4 homolog, U6 small nuclear RNA and mRNA degradation associated [Source:HGNC Symbol;Acc:HGNC:17259]	1.0532	0.00234373	0.0395931
TMEM87B	transmembrane protein 87B [Source:HGNC Symbol;Acc:HGNC:25913]	1.0518	2.02059e-05	0.00141206
TRPS1	transcriptional repressor GATA binding 1 [Source:HGNC Symbol;Acc:HGNC:12340]	1.0516	0.00336519	0.0497253
CCNL2	cyclin L2 [Source:HGNC Symbol;Acc:HGNC:20570]	1.05118	0.00156668	0.0303441
ANKRD10	ankyrin repeat domain 10 [Source:HGNC Symbol;Acc:HGNC:20265]	1.05103	0.00162602	0.0311108
EVI5L	ecotropic viral integration site 5 like [Source:HGNC Symbol;Acc:HGNC:30464]	1.04914	0.00308372	0.0471628
SPOPL	speckle type BTB/POZ protein like [Source:HGNC Symbol;Acc:HGNC:27934]	1.0485	7.11353e-05	0.00349274
SVIP	small VCP interacting protein [Source:HGNC Symbol;Acc:HGNC:25238]	1.0476	0.00190571	0.0344404
ENSA	endosulfine alpha [Source:HGNC Symbol;Acc:HGNC:3360]	1.04759	0.000727773	0.0179017
RUNDC1	RUN domain containing 1 [Source:HGNC Symbol;Acc:HGNC:25418]	1.04729	0.00060758	0.015831
ETHE1	ETHE1, persulfide dioxygenase [Source:HGNC Symbol;Acc:HGNC:23287]	1.04694	0.00320624	0.0482163
MFAP1	microfibrillar associated protein 1 [Source:HGNC Symbol;Acc:HGNC:7032]	1.04427	0.00091803	0.0210351
DBF4	DBF4 zinc finger [Source:HGNC Symbol;Acc:HGNC:17364]	1.04386	0.00156581	0.0303427
SGPL1	sphingosine-1-phosphate lyase 1 [Source:HGNC Symbol;Acc:HGNC:10817]	1.04341	0.000370323	0.0110941
GPD2	glycerol-3-phosphate dehydrogenase 2 [Source:HGNC Symbol;Acc:HGNC:4456]	1.04196	0.000133722	0.00546556
CTD-2583A14.8	N/A	1.04136	0.00253422	0.0415848
MTX1	metaxin 1 [Source:HGNC Symbol;Acc:HGNC:7504]	1.04048	0.00267551	0.0429475
ATPIF1	ATPase inhibitory factor 1 [Source:HGNC Symbol;Acc:HGNC:871]	1.0397	0.000765252	0.0184252
ADAM28	ADAM metallopeptidase domain 28 [Source:HGNC Symbol;Acc:HGNC:206]	1.03896	0.00204852	0.035989
PLEKHA6	pleckstrin homology domain containing A6 [Source:HGNC Symbol;Acc:HGNC:17053]	1.038	0.00237647	0.0399498
LDLRAD3	low density lipoprotein receptor class A domain containing 3 [Source:HGNC Symbol;Acc:HGNC:27046]	1.03345	6.59008e-05	0.00332201
TPBG	trophoblast glycoprotein [Source:HGNC Symbol;Acc:HGNC:12004]	1.03277	0.000454392	0.0129752
ATP1B1	ATPase Na+/K+ transporting subunit beta 1 [Source:HGNC Symbol;Acc:HGNC:804]	1.03161	0.00318964	0.0481482
ENAH	enabled homolog (Drosophila) [Source:HGNC Symbol;Acc:HGNC:18271]	1.03107	4.53021e-05	0.00259113
PSD4	pleckstrin and Sec7 domain containing 4 [Source:HGNC Symbol;Acc:HGNC:19096]	1.02948	2.336e-05	0.00157709
ADAMTS12	ADAM metallopeptidase with thrombospondin type 1 motif 12 [Source:HGNC Symbol;Acc:HGNC:14605]	1.02888	0.00212181	0.0367264
MIPEP	mitochondrial intermediate peptidase [Source:HGNC Symbol;Acc:HGNC:7104]	1.02859	0.00141909	0.0282674
SRP72	signal recognition particle 72 [Source:HGNC Symbol;Acc:HGNC:11303]	1.02804	0.00276429	0.0438379
AGPAT5	1-acylglycerol-3-phosphate O-acyltransferase 5 [Source:HGNC Symbol;Acc:HGNC:20886]	1.0261	0.0017312	0.0324351
CRELD2	cysteine rich with EGF like domains 2 [Source:HGNC Symbol;Acc:HGNC:28150]	1.02499	0.00235906	0.0397536
TAS1R3	taste 1 receptor member 3 [Source:HGNC Symbol;Acc:HGNC:15661]	1.02268	0.000662053	0.0168554
KDM4C	lysine demethylase 4C [Source:HGNC Symbol;Acc:HGNC:17071]	1.01905	0.00108051	0.0236269
PDIA4	protein disulfide isomerase family A member 4 [Source:HGNC Symbol;Acc:HGNC:30167]	1.0181	8.32876e-05	0.00385417
EMP2	epithelial membrane protein 2 [Source:HGNC Symbol;Acc:HGNC:3334]	1.01337	0.000459325	0.0130667
DENND1B	DENN domain containing 1B [Source:HGNC Symbol;Acc:HGNC:28404]	1.0127	0.000655753	0.0167175
FANCF	Fanconi anemia complementation group F [Source:HGNC Symbol;Acc:HGNC:3587]	1.01056	0.000610695	0.0158902
BCCIP	BRCA2 and CDKN1A interacting protein [Source:HGNC Symbol;Acc:HGNC:978]	1.0104	0.00245865	0.0407698
ABCF2	ATP binding cassette subfamily F member 2 [Source:HGNC Symbol;Acc:HGNC:71]	1.01013	0.000166692	0.00635936
BBOF1	basal body orientation factor 1 [Source:HGNC Symbol;Acc:HGNC:19855]	1.00981	0.00194039	0.0348174
LMLN	leishmanolysin like peptidase [Source:HGNC Symbol;Acc:HGNC:15991]	1.00854	7.42782e-05	0.00357098
RP13-16H11.8	N/A	1.00729	0.0010883	0.0237559
C1ORF226	chromosome 1 open reading frame 226 [Source:HGNC Symbol;Acc:HGNC:34351]	1.0053	0.000423324	0.0122829
SLC25A15	solute carrier family 25 member 15 [Source:HGNC Symbol;Acc:HGNC:10985]	1.00529	0.0011128	0.0240684
ENTPD7	ectonucleoside triphosphate diphosphohydrolase 7 [Source:HGNC Symbol;Acc:HGNC:19745]	1.00446	0.00199333	0.0354173
PAFAH2	platelet activating factor acetylhydrolase 2 [Source:HGNC Symbol;Acc:HGNC:8579]	1.00392	0.00332806	0.0494591
UQCRHL	ubiquinol-cytochrome c reductase hinge protein like [Source:HGNC Symbol;Acc:HGNC:51714]	-1.00103	0.00265021	0.0427459
SPRY4-IT1	SPRY4 intronic transcript 1 [Source:HGNC Symbol;Acc:HGNC:42394]	-1.00226	0.00268352	0.0429775
TSPAN3	tetraspanin 3 [Source:HGNC Symbol;Acc:HGNC:17752]	-1.00229	0.00170592	0.0321835
PHF24	PHD finger protein 24 [Source:HGNC Symbol;Acc:HGNC:29180]	-1.00275	0.000397647	0.0117177
FAM153A	family with sequence similarity 153 member A [Source:HGNC Symbol;Acc:HGNC:29940]	-1.00678	0.00103042	0.0229429
PARVB	parvin beta [Source:HGNC Symbol;Acc:HGNC:14653]	-1.00729	0.000209184	0.00746716
AK3	adenylate kinase 3 [Source:HGNC Symbol;Acc:HGNC:17376]	-1.00781	0.000817694	0.0193051
ABCA6	ATP binding cassette subfamily A member 6 [Source:HGNC Symbol;Acc:HGNC:36]	-1.01419	9.84798e-06	0.000847633
LINC00667	long intergenic non-protein coding RNA 667 [Source:HGNC Symbol;Acc:HGNC:27906]	-1.01495	0.00175441	0.0327228
RND2	Rho family GTPase 2 [Source:HGNC Symbol;Acc:HGNC:18315]	-1.0159	0.00253932	0.0415962
USP2-AS1	USP2 antisense RNA 1 (head to head) [Source:HGNC Symbol;Acc:HGNC:48673]	-1.01598	0.00190221	0.0344264
PCDHB11	protocadherin beta 11 [Source:HGNC Symbol;Acc:HGNC:8682]	-1.01896	0.000543422	0.0147171
PECAM1	platelet and endothelial cell adhesion molecule 1 [Source:HGNC Symbol;Acc:HGNC:8823]	-1.01971	0.00142703	0.0283806
VSIG10	V-set and immunoglobulin domain containing 10 [Source:HGNC Symbol;Acc:HGNC:26078]	-1.02063	0.00015739	0.00609677
TTLL10-AS1	TTLL10 antisense RNA 1 [Source:HGNC Symbol;Acc:HGNC:41159]	-1.02249	0.00211941	0.0367264
PLA2G4A	phospholipase A2 group IVA [Source:HGNC Symbol;Acc:HGNC:9035]	-1.02454	0.000999622	0.0224692
RP11-618L22.1	N/A	-1.02628	0.00268938	0.0430289
ST18	ST18, C2H2C-type zinc finger [Source:HGNC Symbol;Acc:HGNC:18695]	-1.03133	0.002507	0.0413851
AC005154.6	N/A	-1.03224	6.60741e-05	0.00332632
CNRIP1	cannabinoid receptor interacting protein 1 [Source:HGNC Symbol;Acc:HGNC:24546]	-1.03332	0.000517883	0.0142087
RP11-1000B6.5	N/A	-1.03386	0.00288653	0.0450582
TMEM35A	transmembrane protein 35A [Source:HGNC Symbol;Acc:HGNC:25864]	-1.03623	0.00301081	0.0465144
TRAPPC13	trafficking protein particle complex 13 [Source:HGNC Symbol;Acc:HGNC:25828]	-1.0406	0.00199984	0.0354697
EIF4ENIF1	eukaryotic translation initiation factor 4E nuclear import factor 1 [Source:HGNC Symbol;Acc:HGNC:16687]	-1.04296	0.00208356	0.0363125
BAHCC1	BAH domain and coiled-coil containing 1 [Source:HGNC Symbol;Acc:HGNC:29279]	-1.04307	0.00150666	0.0295257
OXCT1	3-oxoacid CoA-transferase 1 [Source:HGNC Symbol;Acc:HGNC:8527]	-1.04459	0.00205053	0.0360076
RP11-410L14.2	N/A	-1.04476	0.00191351	0.0345304
RP11-333A23.4	N/A	-1.04564	0.00247834	0.041006
CLIC2	chloride intracellular channel 2 [Source:HGNC Symbol;Acc:HGNC:2063]	-1.04656	0.00237476	0.0399389
NCKAP5L	NCK associated protein 5 like [Source:HGNC Symbol;Acc:HGNC:29321]	-1.04738	0.00313426	0.0477425
EMILIN2	elastin microfibril interfacer 2 [Source:HGNC Symbol;Acc:HGNC:19881]	-1.04804	0.00136288	0.0275396
LINC01360	long intergenic non-protein coding RNA 1360 [Source:HGNC Symbol;Acc:HGNC:50593]	-1.04936	0.00126361	0.026278
DLC1	DLC1 Rho GTPase activating protein [Source:HGNC Symbol;Acc:HGNC:2897]	-1.05056	0.00121605	0.0255561
RP11-556N4.1	N/A	-1.05085	0.00273869	0.043505
SMC6	structural maintenance of chromosomes 6 [Source:HGNC Symbol;Acc:HGNC:20466]	-1.05467	0.000853783	0.0199994
GARNL3	GTPase activating Rap/RanGAP domain like 3 [Source:HGNC Symbol;Acc:HGNC:25425]	-1.05471	0.00050008	0.0138307
ABC7-42404400C24.1	N/A	-1.05776	1.74834e-06	0.000218873
FBXO17	F-box protein 17 [Source:HGNC Symbol;Acc:HGNC:18754]	-1.05963	0.000541156	0.0146768
ZNF676	zinc finger protein 676 [Source:HGNC Symbol;Acc:HGNC:20429]	-1.06239	0.000469235	0.0132787
MIR99AHG	mir-99a-let-7c cluster host gene [Source:HGNC Symbol;Acc:HGNC:1274]	-1.06283	0.00201336	0.0356363
TMEM47	transmembrane protein 47 [Source:HGNC Symbol;Acc:HGNC:18515]	-1.06554	0.000173109	0.00654474
RP11-102L12.2	N/A	-1.06611	0.00240269	0.0402805
LRR1	leucine rich repeat protein 1 [Source:HGNC Symbol;Acc:HGNC:19742]	-1.06691	0.00137594	0.0276801
GRIN3A	glutamate ionotropic receptor NMDA type subunit 3A [Source:HGNC Symbol;Acc:HGNC:16767]	-1.07039	0.000745803	0.0181562
MYL9	myosin light chain 9 [Source:HGNC Symbol;Acc:HGNC:15754]	-1.07046	0.000399794	0.0117627
AKAP12	A-kinase anchoring protein 12 [Source:HGNC Symbol;Acc:HGNC:370]	-1.07329	0.00282037	0.0444328
LA16C-306A4.1	N/A	-1.07395	0.00198417	0.0353347
LYSMD2	LysM domain containing 2 [Source:HGNC Symbol;Acc:HGNC:28571]	-1.07833	0.00233384	0.0394967
TSPAN6	tetraspanin 6 [Source:HGNC Symbol;Acc:HGNC:11858]	-1.07963	0.000423278	0.0122829
FMNL2	formin like 2 [Source:HGNC Symbol;Acc:HGNC:18267]	-1.08494	0.000569159	0.0151985
RP11-796E2.4	N/A	-1.08571	0.000350058	0.0106302
RP11-295P9.3	N/A	-1.08729	0.000219564	0.0077219
NELFA	negative elongation factor complex member A [Source:HGNC Symbol;Acc:HGNC:12768]	-1.08798	0.00107806	0.023587
GDA	guanine deaminase [Source:HGNC Symbol;Acc:HGNC:4212]	-1.08936	0.000992681	0.0223661
CADM2	cell adhesion molecule 2 [Source:HGNC Symbol;Acc:HGNC:29849]	-1.09033	0.000306964	0.00976885
EIF1B-AS1	EIF1B antisense RNA 1 [Source:HGNC Symbol;Acc:HGNC:44555]	-1.09034	0.000266537	0.00882997
ANKRD20A4	ankyrin repeat domain 20 family member A4 [Source:HGNC Symbol;Acc:HGNC:31982]	-1.09051	0.000280992	0.00914241
LINC00942	long intergenic non-protein coding RNA 942 [Source:HGNC Symbol;Acc:HGNC:48636]	-1.09088	0.00162277	0.0310959
SPTBN1	spectrin beta, non-erythrocytic 1 [Source:HGNC Symbol;Acc:HGNC:11275]	-1.09214	0.000326073	0.0101464
YBX3	Y-box binding protein 3 [Source:HGNC Symbol;Acc:HGNC:2428]	-1.09296	5.3208e-05	0.00287788
PRDX6	peroxiredoxin 6 [Source:HGNC Symbol;Acc:HGNC:16753]	-1.09335	0.00105904	0.0233465
MYL6	myosin light chain 6 [Source:HGNC Symbol;Acc:HGNC:7587]	-1.09364	0.000271445	0.00890843
ZNF106	zinc finger protein 106 [Source:HGNC Symbol;Acc:HGNC:12886]	-1.09379	0.00199072	0.0354173
CCDC152	coiled-coil domain containing 152 [Source:HGNC Symbol;Acc:HGNC:34438]	-1.09434	0.00146156	0.0289305
AC005550.3	N/A	-1.09532	0.00238853	0.0400812
HNMT	histamine N-methyltransferase [Source:HGNC Symbol;Acc:HGNC:5028]	-1.09568	7.79135e-06	0.000696377
MSC-AS1	MSC antisense RNA 1 [Source:HGNC Symbol;Acc:HGNC:48724]	-1.09709	0.000382156	0.0113586
FREM1	FRAS1 related extracellular matrix 1 [Source:HGNC Symbol;Acc:HGNC:23399]	-1.09742	0.0030824	0.0471616
CTSA	cathepsin A [Source:HGNC Symbol;Acc:HGNC:9251]	-1.10039	0.000785976	0.0187479
CARD6	caspase recruitment domain family member 6 [Source:HGNC Symbol;Acc:HGNC:16394]	-1.10042	0.00110271	0.0239049
CBX7	chromobox 7 [Source:HGNC Symbol;Acc:HGNC:1557]	-1.10042	0.000214985	0.00761756
NR2F2-AS1	NR2F2 antisense RNA 1 [Source:HGNC Symbol;Acc:HGNC:44222]	-1.10186	0.00205558	0.0360628
PPL	periplakin [Source:HGNC Symbol;Acc:HGNC:9273]	-1.10377	0.00155712	0.0302208
PPM1B	protein phosphatase, Mg2+/Mn2+ dependent 1B [Source:HGNC Symbol;Acc:HGNC:9276]	-1.10381	0.00072469	0.0178507
C12ORF56	chromosome 12 open reading frame 56 [Source:HGNC Symbol;Acc:HGNC:26967]	-1.10581	0.00226876	0.0386722
ACAA2	acetyl-CoA acyltransferase 2 [Source:HGNC Symbol;Acc:HGNC:83]	-1.10701	0.000279309	0.00909546
CXORF36	chromosome X open reading frame 36 [Source:HGNC Symbol;Acc:HGNC:25866]	-1.10796	0.00335012	0.0496114
GNAZ	G protein subunit alpha z [Source:HGNC Symbol;Acc:HGNC:4395]	-1.10831	0.000385678	0.0114363
TRABD2A	TraB domain containing 2A [Source:HGNC Symbol;Acc:HGNC:27013]	-1.10854	0.000412232	0.0120456
MFGE8	milk fat globule-EGF factor 8 protein [Source:HGNC Symbol;Acc:HGNC:7036]	-1.10972	0.000332214	0.0102753
KCNE3	potassium voltage-gated channel subfamily E regulatory subunit 3 [Source:HGNC Symbol;Acc:HGNC:6243]	-1.10987	0.00154604	0.03009
FOXN3	forkhead box N3 [Source:HGNC Symbol;Acc:HGNC:1928]	-1.11142	4.88329e-05	0.00271904
FANCE	Fanconi anemia complementation group E [Source:HGNC Symbol;Acc:HGNC:3586]	-1.1141	0.000765331	0.0184252
RP13-516M14.1	N/A	-1.11429	0.000143095	0.00573091
CCDC50	coiled-coil domain containing 50 [Source:HGNC Symbol;Acc:HGNC:18111]	-1.11518	0.000311383	0.00984319
PLIN2	perilipin 2 [Source:HGNC Symbol;Acc:HGNC:248]	-1.11545	0.000806435	0.0191033
PALMD	palmdelphin [Source:HGNC Symbol;Acc:HGNC:15846]	-1.11553	0.00265457	0.0427615
PAPPA2	pappalysin 2 [Source:HGNC Symbol;Acc:HGNC:14615]	-1.11576	0.000104284	0.00454821
LINC00921	long intergenic non-protein coding RNA 921 [Source:HGNC Symbol;Acc:HGNC:26830]	-1.11729	0.000134069	0.00546788
RAP1A	RAP1A, member of RAS oncogene family [Source:HGNC Symbol;Acc:HGNC:9855]	-1.11742	0.000416139	0.012149
TMEM140	transmembrane protein 140 [Source:HGNC Symbol;Acc:HGNC:21870]	-1.11829	8.08043e-05	0.00380444
COX4I2	cytochrome c oxidase subunit 4I2 [Source:HGNC Symbol;Acc:HGNC:16232]	-1.11884	0.00276902	0.0438577
SOX5	SRY-box 5 [Source:HGNC Symbol;Acc:HGNC:11201]	-1.1203	0.000135606	0.00550681
PHOX2B	paired like homeobox 2b [Source:HGNC Symbol;Acc:HGNC:9143]	-1.1208	0.00302571	0.0466248
GABARAPL3	GABA type A receptor associated protein like 3 pseudogene [Source:EntrezGene;Acc:23766]	-1.12292	5.99776e-05	0.00311929
RP11-375I20.6	N/A	-1.12458	0.000434761	0.0125378
MAF	MAF bZIP transcription factor [Source:HGNC Symbol;Acc:HGNC:6776]	-1.12626	0.00107516	0.0235498
LINC01504	long intergenic non-protein coding RNA 1504 [Source:HGNC Symbol;Acc:HGNC:51185]	-1.127	0.00180435	0.0331989
GBE1	glucan (1,4-alpha-), branching enzyme 1 [Source:HGNC Symbol;Acc:HGNC:4180]	-1.12853	0.00290635	0.0453001
IGSF10	immunoglobulin superfamily member 10 [Source:HGNC Symbol;Acc:HGNC:26384]	-1.13	9.11229e-05	0.00412091
CNTNAP3B	contactin associated protein-like 3B [Source:HGNC Symbol;Acc:HGNC:32035]	-1.13025	0.000663935	0.0168919
AJ011932.1	N/A	-1.1309	0.000367844	0.0110374
LIMS2	LIM zinc finger domain containing 2 [Source:HGNC Symbol;Acc:HGNC:16084]	-1.13145	0.00264465	0.0426926
OGFRL1	opioid growth factor receptor like 1 [Source:HGNC Symbol;Acc:HGNC:21378]	-1.13151	0.000783721	0.0187278
POLR2F	RNA polymerase II subunit F [Source:HGNC Symbol;Acc:HGNC:9193]	-1.13164	0.00312005	0.0475836
HYAL2	hyaluronoglucosaminidase 2 [Source:HGNC Symbol;Acc:HGNC:5321]	-1.13171	0.00112616	0.0242491
PBOV1	prostate and breast cancer overexpressed 1 [Source:HGNC Symbol;Acc:HGNC:21079]	-1.1328	0.00182919	0.0334411
CALM1	calmodulin 1 [Source:HGNC Symbol;Acc:HGNC:1442]	-1.13398	0.0024493	0.0407698
METTL7A	methyltransferase like 7A [Source:HGNC Symbol;Acc:HGNC:24550]	-1.13546	0.00183121	0.0334457
GTSE1-AS1	GTSE1 antisense RNA 1 (head to head) [Source:HGNC Symbol;Acc:HGNC:27163]	-1.13849	0.00127186	0.0263481
SYN3	synapsin III [Source:HGNC Symbol;Acc:HGNC:11496]	-1.13942	0.00254326	0.0416247
RNU6-42P	RNA, U6 small nuclear 42, pseudogene [Source:HGNC Symbol;Acc:HGNC:34286]	-1.13975	0.00336201	0.0497253
CFLAR	CASP8 and FADD like apoptosis regulator [Source:HGNC Symbol;Acc:HGNC:1876]	-1.14006	0.000712255	0.0176811
RP11-477D19.2	N/A	-1.14007	0.000717065	0.0177306
LNPEP	leucyl and cystinyl aminopeptidase [Source:HGNC Symbol;Acc:HGNC:6656]	-1.14017	0.00267974	0.0429475
RP11-330O11.3	N/A	-1.14154	0.00112581	0.0242491
DCN	decorin [Source:HGNC Symbol;Acc:HGNC:2705]	-1.14346	0.00283581	0.0445467
ZNF16	zinc finger protein 16 [Source:HGNC Symbol;Acc:HGNC:12947]	-1.14401	0.00253756	0.0415962
RAB7B	RAB7B, member RAS oncogene family [Source:HGNC Symbol;Acc:HGNC:30513]	-1.14441	0.00146508	0.0289547
AC010148.1	N/A	-1.14506	0.000568441	0.0151985
ARHGAP10	Rho GTPase activating protein 10 [Source:HGNC Symbol;Acc:HGNC:26099]	-1.14806	0.00020448	0.00735565
FZD5	frizzled class receptor 5 [Source:HGNC Symbol;Acc:HGNC:4043]	-1.1489	0.000125547	0.00524481
KARS	lysyl-tRNA synthetase [Source:HGNC Symbol;Acc:HGNC:6215]	-1.15194	0.00179356	0.0331656
CCDC92	coiled-coil domain containing 92 [Source:HGNC Symbol;Acc:HGNC:29563]	-1.15288	0.00179737	0.0331656
RP11-399K21.14	N/A	-1.15382	0.000819058	0.0193176
ZNF280B	zinc finger protein 280B [Source:HGNC Symbol;Acc:HGNC:23022]	-1.1542	0.00231611	0.0392612
PKHD1L1	polycystic kidney and hepatic disease 1 (autosomal recessive)-like 1 [Source:HGNC Symbol;Acc:HGNC:20313]	-1.15473	0.000623362	0.016131
RNU6-1	RNA, U6 small nuclear 1 [Source:HGNC Symbol;Acc:HGNC:10227]	-1.15574	0.00313988	0.0478089
RN7SL597P	RNA, 7SL, cytoplasmic 597, pseudogene [Source:HGNC Symbol;Acc:HGNC:46613]	-1.15663	0.00223075	0.0381966
SMIM10	small integral membrane protein 10 [Source:HGNC Symbol;Acc:HGNC:41913]	-1.1568	0.000955752	0.0217283
ARL4A	ADP ribosylation factor like GTPase 4A [Source:HGNC Symbol;Acc:HGNC:695]	-1.15698	0.000606381	0.0158107
AC006042.6	N/A	-1.15871	0.00321077	0.0482471
TRDN	triadin [Source:HGNC Symbol;Acc:HGNC:12261]	-1.15952	0.00219499	0.0377896
RPL6	ribosomal protein L6 [Source:HGNC Symbol;Acc:HGNC:10362]	-1.16058	0.00287767	0.0449742
PRSS23	protease, serine 23 [Source:HGNC Symbol;Acc:HGNC:14370]	-1.16125	0.00077401	0.0185679
RP3-442L6.4	N/A	-1.16203	0.00255843	0.0417826
RP11-138I17.1	N/A	-1.16316	0.00331214	0.0493128
CLU	clusterin [Source:HGNC Symbol;Acc:HGNC:2095]	-1.16537	0.00251689	0.0414623
MEX3C	mex-3 RNA binding family member C [Source:HGNC Symbol;Acc:HGNC:28040]	-1.16593	0.00213605	0.0368925
UG0898H09	uncharacterized LOC643763 [Source:EntrezGene;Acc:643763]	-1.16731	0.00151051	0.029557
VTI1B	vesicle transport through interaction with t-SNAREs 1B [Source:HGNC Symbol;Acc:HGNC:17793]	-1.1691	0.002943	0.0457509
PYGM	phosphorylase, glycogen, muscle [Source:HGNC Symbol;Acc:HGNC:9726]	-1.16959	0.00221023	0.0379599
HMGB1	high mobility group box 1 [Source:HGNC Symbol;Acc:HGNC:4983]	-1.16994	0.00018218	0.00677938
RBMS3	RNA binding motif single stranded interacting protein 3 [Source:HGNC Symbol;Acc:HGNC:13427]	-1.171	0.000420328	0.0122292
JADE1	jade family PHD finger 1 [Source:HGNC Symbol;Acc:HGNC:30027]	-1.17121	8.10668e-05	0.00380732
RNU6-8	RNA, U6 small nuclear 8 [Source:HGNC Symbol;Acc:HGNC:34285]	-1.17425	0.0024036	0.0402805
SRRM4	serine/arginine repetitive matrix 4 [Source:HGNC Symbol;Acc:HGNC:29389]	-1.1746	2.59571e-05	0.00170968
RP11-264M12.2	N/A	-1.17543	0.0017712	0.0329384
RP11-422N16.3	N/A	-1.17605	0.00231681	0.0392612
FBLN5	fibulin 5 [Source:HGNC Symbol;Acc:HGNC:3602]	-1.1765	0.00258818	0.0420504
RP11-138I18.2	N/A	-1.17732	0.00154109	0.0300175
RNU6-11P	RNA, U6 small nuclear 11, pseudogene [Source:HGNC Symbol;Acc:HGNC:34255]	-1.17792	0.00167885	0.0318476
ETFB	electron transfer flavoprotein beta subunit [Source:HGNC Symbol;Acc:HGNC:3482]	-1.1785	9.88619e-05	0.00437666
RP11-549B18.1	N/A	-1.17873	0.000903742	0.0208086
PDE11A	phosphodiesterase 11A [Source:HGNC Symbol;Acc:HGNC:8773]	-1.17957	0.000185385	0.00686346
INTS10	integrator complex subunit 10 [Source:HGNC Symbol;Acc:HGNC:25548]	-1.18168	0.00305027	0.0468209
AC091814.3	N/A	-1.18262	3.00163e-05	0.0018977
C3	complement component 3 [Source:HGNC Symbol;Acc:HGNC:1318]	-1.18276	0.00086596	0.020222
BCL11A	B-cell CLL/lymphoma 11A [Source:HGNC Symbol;Acc:HGNC:13221]	-1.18328	0.00256636	0.0418397
CTSC	cathepsin C [Source:HGNC Symbol;Acc:HGNC:2528]	-1.18823	0.0025873	0.0420504
VWF	von Willebrand factor [Source:HGNC Symbol;Acc:HGNC:12726]	-1.18829	0.00198237	0.0353192
BMP6	bone morphogenetic protein 6 [Source:HGNC Symbol;Acc:HGNC:1073]	-1.18923	0.00253405	0.0415848
SAR1A	secretion associated Ras related GTPase 1A [Source:HGNC Symbol;Acc:HGNC:10534]	-1.18967	0.00112678	0.0242491
RPP30	ribonuclease P/MRP subunit p30 [Source:HGNC Symbol;Acc:HGNC:17688]	-1.19044	0.00206254	0.0361346
RP11-863K10.7	N/A	-1.19351	0.000434427	0.0125377
ABCG4	ATP binding cassette subfamily G member 4 [Source:HGNC Symbol;Acc:HGNC:13884]	-1.19352	0.000896724	0.0207228
RNU6-5P	RNA, U6 small nuclear 5, pseudogene [Source:HGNC Symbol;Acc:HGNC:34249]	-1.19358	0.00223867	0.0382801
IRS2	insulin receptor substrate 2 [Source:HGNC Symbol;Acc:HGNC:6126]	-1.19459	0.00129244	0.026643
CALD1	caldesmon 1 [Source:HGNC Symbol;Acc:HGNC:1441]	-1.19462	0.00177794	0.0330312
OMA1	OMA1 zinc metallopeptidase [Source:HGNC Symbol;Acc:HGNC:29661]	-1.19483	0.00136589	0.0275561
ANKRD40	ankyrin repeat domain 40 [Source:HGNC Symbol;Acc:HGNC:28233]	-1.19568	0.000249188	0.00843627
SAV1	salvador family WW domain containing protein 1 [Source:HGNC Symbol;Acc:HGNC:17795]	-1.20075	0.00331137	0.0493128
RP11-1000B6.7	N/A	-1.20248	7.31956e-05	0.00353875
AC004538.3	N/A	-1.20283	0.00103581	0.0230173
RP11-271M24.2	N/A	-1.20333	0.0016594	0.0315819
RP11-142A22.3	N/A	-1.2042	0.00206436	0.0361421
FLI1	Fli-1 proto-oncogene, ETS transcription factor [Source:HGNC Symbol;Acc:HGNC:3749]	-1.20489	0.00273804	0.043505
ZNF117	zinc finger protein 117 [Source:HGNC Symbol;Acc:HGNC:12897]	-1.20586	0.000714325	0.0176976
HLA-E	major histocompatibility complex, class I, E [Source:HGNC Symbol;Acc:HGNC:4962]	-1.20832	0.000616774	0.0160264
NYAP1	neuronal tyrosine phosphorylated phosphoinositide-3-kinase adaptor 1 [Source:HGNC Symbol;Acc:HGNC:22009]	-1.20838	0.000285868	0.00928506
RP11-378J18.8	N/A	-1.20861	3.98306e-05	0.00235662
TFAP2D	transcription factor AP-2 delta [Source:HGNC Symbol;Acc:HGNC:15581]	-1.20872	0.000619505	0.0160642
ZNF101	zinc finger protein 101 [Source:HGNC Symbol;Acc:HGNC:12881]	-1.21025	0.00178299	0.0330933
ITSN1	intersectin 1 [Source:HGNC Symbol;Acc:HGNC:6183]	-1.21038	0.00245976	0.0407698
RP3-403A15.5	N/A	-1.21141	0.000783647	0.0187278
NPAS2	neuronal PAS domain protein 2 [Source:HGNC Symbol;Acc:HGNC:7895]	-1.21237	0.00153076	0.0298779
MYO1D	myosin ID [Source:HGNC Symbol;Acc:HGNC:7598]	-1.21247	0.000494903	0.0137176
MYH1	myosin heavy chain 1 [Source:HGNC Symbol;Acc:HGNC:7567]	-1.21346	1.60468e-05	0.00118261
PNMA6A	paraneoplastic Ma antigen family member 6A [Source:HGNC Symbol;Acc:HGNC:28248]	-1.21385	0.00245664	0.0407698
LIN28B	lin-28 homolog B [Source:HGNC Symbol;Acc:HGNC:32207]	-1.214	0.00103751	0.0230173
BTC	betacellulin [Source:HGNC Symbol;Acc:HGNC:1121]	-1.21581	0.00026048	0.00869195
CRTAP	cartilage associated protein [Source:HGNC Symbol;Acc:HGNC:2379]	-1.2167	1.14837e-05	0.000925719
DKFZP434A062	uncharacterized LOC26102 [Source:EntrezGene;Acc:26102]	-1.21805	0.00293447	0.045637
CARMN	cardiac mesoderm enhancer-associated non-coding RNA [Source:HGNC Symbol;Acc:HGNC:42872]	-1.21873	0.00305137	0.0468209
PDE3B	phosphodiesterase 3B [Source:HGNC Symbol;Acc:HGNC:8779]	-1.22027	0.000178559	0.0066972
GRK3	G protein-coupled receptor kinase 3 [Source:HGNC Symbol;Acc:HGNC:290]	-1.22129	6.62649e-05	0.00333149
SEC11A	SEC11 homolog A, signal peptidase complex subunit [Source:HGNC Symbol;Acc:HGNC:17718]	-1.22166	0.00103382	0.0229916
KCNJ8	potassium voltage-gated channel subfamily J member 8 [Source:HGNC Symbol;Acc:HGNC:6269]	-1.22234	0.00100957	0.0226322
USP6NL	USP6 N-terminal like [Source:HGNC Symbol;Acc:HGNC:16858]	-1.22313	0.00305064	0.0468209
RP11-254F7.2	N/A	-1.22613	0.000419792	0.0122273
USP53	ubiquitin specific peptidase 53 [Source:HGNC Symbol;Acc:HGNC:29255]	-1.22816	6.89717e-08	2.06953e-05
RP11-428C19.4	N/A	-1.22872	0.00315192	0.0479343
TMEM170B	transmembrane protein 170B [Source:HGNC Symbol;Acc:HGNC:34244]	-1.22931	2.52893e-05	0.00167446
MAML2	mastermind like transcriptional coactivator 2 [Source:HGNC Symbol;Acc:HGNC:16259]	-1.22958	0.000161116	0.00619035
EPAS1	endothelial PAS domain protein 1 [Source:HGNC Symbol;Acc:HGNC:3374]	-1.23011	0.00306734	0.0469691
NR1D1	nuclear receptor subfamily 1 group D member 1 [Source:HGNC Symbol;Acc:HGNC:7962]	-1.23074	0.00191495	0.0345304
COL4A2	collagen type IV alpha 2 chain [Source:HGNC Symbol;Acc:HGNC:2203]	-1.2322	0.00288294	0.0450207
C10ORF71	chromosome 10 open reading frame 71 [Source:HGNC Symbol;Acc:HGNC:26973]	-1.23272	0.00157464	0.0304357
RP1-37N7.1	N/A	-1.23405	0.000357629	0.0108097
RP3-500L14.2	N/A	-1.23515	0.000642819	0.0164766
ABCB5	ATP binding cassette subfamily B member 5 [Source:HGNC Symbol;Acc:HGNC:46]	-1.23551	0.000760061	0.0183849
MPRIP	myosin phosphatase Rho interacting protein [Source:HGNC Symbol;Acc:HGNC:30321]	-1.23666	0.00280498	0.0442604
FABP4	fatty acid binding protein 4 [Source:HGNC Symbol;Acc:HGNC:3559]	-1.23939	0.00302391	0.0466248
UPK1A-AS1	UPK1A antisense RNA 1 [Source:HGNC Symbol;Acc:HGNC:40603]	-1.24016	0.00201964	0.0356939
PPME1	protein phosphatase methylesterase 1 [Source:HGNC Symbol;Acc:HGNC:30178]	-1.24059	0.00225942	0.0385646
MED15	mediator complex subunit 15 [Source:HGNC Symbol;Acc:HGNC:14248]	-1.24067	0.00161729	0.0310223
RASL10B	RAS like family 10 member B [Source:HGNC Symbol;Acc:HGNC:30295]	-1.24265	0.00045723	0.0130267
ZFAND5	zinc finger AN1-type containing 5 [Source:HGNC Symbol;Acc:HGNC:13008]	-1.24308	3.15248e-06	0.00035472
ARHGEF25	Rho guanine nucleotide exchange factor 25 [Source:HGNC Symbol;Acc:HGNC:30275]	-1.24371	0.0019486	0.0349441
QKI	QKI, KH domain containing RNA binding [Source:HGNC Symbol;Acc:HGNC:21100]	-1.24385	0.000100115	0.00440123
FLYWCH1	FLYWCH-type zinc finger 1 [Source:HGNC Symbol;Acc:HGNC:25404]	-1.24442	0.00048349	0.0135348
RASA3	RAS p21 protein activator 3 [Source:HGNC Symbol;Acc:HGNC:20331]	-1.24518	0.000895593	0.0207093
RUNX1	runt related transcription factor 1 [Source:HGNC Symbol;Acc:HGNC:10471]	-1.24568	0.000914605	0.0209921
ANKS6	ankyrin repeat and sterile alpha motif domain containing 6 [Source:HGNC Symbol;Acc:HGNC:26724]	-1.24592	0.0026482	0.0427318
ADRB2	adrenoceptor beta 2 [Source:HGNC Symbol;Acc:HGNC:286]	-1.25045	7.02203e-05	0.0034523
TRPV3	transient receptor potential cation channel subfamily V member 3 [Source:HGNC Symbol;Acc:HGNC:18084]	-1.25047	0.000351679	0.0106623
ZBTB20	zinc finger and BTB domain containing 20 [Source:HGNC Symbol;Acc:HGNC:13503]	-1.25203	0.00171611	0.0323112
PPP5D1	PPP5 tetratricopeptide repeat domain containing 1 [Source:HGNC Symbol;Acc:HGNC:44209]	-1.25214	0.00272709	0.0434485
BMPER	BMP binding endothelial regulator [Source:HGNC Symbol;Acc:HGNC:24154]	-1.25249	0.00131937	0.0269048
MAGI2-AS3	MAGI2 antisense RNA 3 [Source:HGNC Symbol;Acc:HGNC:40862]	-1.25329	5.03273e-06	0.000503225
COL6A6	collagen type VI alpha 6 chain [Source:HGNC Symbol;Acc:HGNC:27023]	-1.25333	7.15524e-05	0.00349427
MSL1	male specific lethal 1 homolog [Source:HGNC Symbol;Acc:HGNC:27905]	-1.2579	0.00125953	0.0262365
ABTB1	ankyrin repeat and BTB domain containing 1 [Source:HGNC Symbol;Acc:HGNC:18275]	-1.26063	0.00137643	0.0276801
DHX36	DEAH-box helicase 36 [Source:HGNC Symbol;Acc:HGNC:14410]	-1.26077	0.000626694	0.016184
SUFU	SUFU negative regulator of hedgehog signaling [Source:HGNC Symbol;Acc:HGNC:16466]	-1.26251	0.00147373	0.0290346
TTPA	alpha tocopherol transfer protein [Source:HGNC Symbol;Acc:HGNC:12404]	-1.26336	2.82598e-06	0.000325737
DHODH	dihydroorotate dehydrogenase (quinone) [Source:HGNC Symbol;Acc:HGNC:2867]	-1.26443	0.00292193	0.0454794
CERCAM	cerebral endothelial cell adhesion molecule [Source:HGNC Symbol;Acc:HGNC:23723]	-1.26569	0.00093456	0.0213363
GBE1	glucan (1,4-alpha-), branching enzyme 1 [Source:HGNC Symbol;Acc:HGNC:4180]	-1.26574	0.0010386	0.0230173
OCIAD1	OCIA domain containing 1 [Source:HGNC Symbol;Acc:HGNC:16074]	-1.26687	0.00261772	0.0423442
PHF14	PHD finger protein 14 [Source:HGNC Symbol;Acc:HGNC:22203]	-1.26707	0.00334194	0.0495485
PIK3R3	phosphoinositide-3-kinase regulatory subunit 3 [Source:HGNC Symbol;Acc:HGNC:8981]	-1.26749	0.000915412	0.0209921
CTD-2540B15.9	N/A	-1.26762	0.000443393	0.0127478
RP11-901H12.1	N/A	-1.26768	0.00279639	0.0442504
FBXW4	F-box and WD repeat domain containing 4 [Source:HGNC Symbol;Acc:HGNC:10847]	-1.26858	0.00031026	0.00982412
EEPD1	endonuclease/exonuclease/phosphatase family domain containing 1 [Source:HGNC Symbol;Acc:HGNC:22223]	-1.26903	0.000142577	0.00571624
RP1-29C18.10	N/A	-1.26954	0.00338688	0.0499406
CTD-3064M3.3	N/A	-1.27016	0.000731737	0.0179408
ANAPC1	anaphase promoting complex subunit 1 [Source:HGNC Symbol;Acc:HGNC:19988]	-1.27167	0.000602311	0.0157698
EIF5	eukaryotic translation initiation factor 5 [Source:HGNC Symbol;Acc:HGNC:3299]	-1.27506	0.000147922	0.00586216
DCTN3	dynactin subunit 3 [Source:HGNC Symbol;Acc:HGNC:2713]	-1.27585	0.00165306	0.0315007
SYNPO2	synaptopodin 2 [Source:HGNC Symbol;Acc:HGNC:17732]	-1.27648	0.000247988	0.00842277
ATP11A-AS1	ATP11A antisense RNA 1 [Source:HGNC Symbol;Acc:HGNC:40645]	-1.27792	3.76559e-05	0.00226591
RP11-278C7.3	N/A	-1.28018	0.00131594	0.0268761
FOXO4	forkhead box O4 [Source:HGNC Symbol;Acc:HGNC:7139]	-1.28365	0.000297099	0.0095666
CITED2	Cbp/p300 interacting transactivator with Glu/Asp rich carboxy-terminal domain 2 [Source:HGNC Symbol;Acc:HGNC:1987]	-1.28532	0.000647384	0.01656
RP11-1024P17.1	N/A	-1.28637	0.000171146	0.00649401
BST1	bone marrow stromal cell antigen 1 [Source:HGNC Symbol;Acc:HGNC:1118]	-1.28886	0.000144815	0.00576318
INF2	inverted formin, FH2 and WH2 domain containing [Source:HGNC Symbol;Acc:HGNC:23791]	-1.29037	0.000148716	0.00588054
PGM5P2	phosphoglucomutase 5 pseudogene 2 [Source:HGNC Symbol;Acc:HGNC:18965]	-1.29232	0.00231542	0.0392612
GSN	gelsolin [Source:HGNC Symbol;Acc:HGNC:4620]	-1.2927	0.000197123	0.0071591
F8	coagulation factor VIII [Source:HGNC Symbol;Acc:HGNC:3546]	-1.29307	4.58661e-05	0.00260982
KCNA5	potassium voltage-gated channel subfamily A member 5 [Source:HGNC Symbol;Acc:HGNC:6224]	-1.29457	0.00139079	0.0278799
PHLDB1	pleckstrin homology like domain family B member 1 [Source:HGNC Symbol;Acc:HGNC:23697]	-1.2958	8.32127e-05	0.00385417
VKORC1L1	vitamin K epoxide reductase complex subunit 1 like 1 [Source:HGNC Symbol;Acc:HGNC:21492]	-1.29603	6.84925e-05	0.00340723
CTD-2281E23.1	N/A	-1.29621	0.000932413	0.0213243
RP1-313I6.12	N/A	-1.29835	0.00146938	0.0289974
RP11-420M1.2	N/A	-1.30027	0.00257867	0.04195
SYNPO	synaptopodin [Source:HGNC Symbol;Acc:HGNC:30672]	-1.30188	0.00141493	0.0281993
C3	complement component 3 [Source:HGNC Symbol;Acc:HGNC:1318]	-1.30429	0.00128681	0.0265849
PREX2	phosphatidylinositol-3,4,5-trisphosphate dependent Rac exchange factor 2 [Source:HGNC Symbol;Acc:HGNC:22950]	-1.30558	0.000219092	0.00771968
PTPRS	protein tyrosine phosphatase, receptor type S [Source:HGNC Symbol;Acc:HGNC:9681]	-1.30563	0.002489	0.0411463
GNG11	G protein subunit gamma 11 [Source:HGNC Symbol;Acc:HGNC:4403]	-1.30694	0.00110501	0.023941
EGFLAM	EGF like, fibronectin type III and laminin G domains [Source:HGNC Symbol;Acc:HGNC:26810]	-1.30918	0.000868303	0.0202516
TRDC	T cell receptor delta constant [Source:HGNC Symbol;Acc:HGNC:12253]	-1.31014	0.00309978	0.0473701
INPP5K	inositol polyphosphate-5-phosphatase K [Source:HGNC Symbol;Acc:HGNC:33882]	-1.31084	0.00298881	0.0462348
PRDX3	peroxiredoxin 3 [Source:HGNC Symbol;Acc:HGNC:9354]	-1.31103	0.00212464	0.0367458
MRGPRF-AS1	MRGPRF antisense RNA 1 [Source:HGNC Symbol;Acc:HGNC:51140]	-1.31199	0.00223621	0.0382554
CADM3	cell adhesion molecule 3 [Source:HGNC Symbol;Acc:HGNC:17601]	-1.31402	0.000213694	0.00758603
ZNF493	zinc finger protein 493 [Source:HGNC Symbol;Acc:HGNC:23708]	-1.31411	7.43343e-05	0.00357098
ATR	ATR serine/threonine kinase [Source:HGNC Symbol;Acc:HGNC:882]	-1.3157	0.000678416	0.0170878
RP11-443B7.3	N/A	-1.31642	0.00236166	0.0397561
TUBA1C	tubulin alpha 1c [Source:HGNC Symbol;Acc:HGNC:20768]	-1.31683	0.000117329	0.00495624
LINC01346	long intergenic non-protein coding RNA 1346 [Source:HGNC Symbol;Acc:HGNC:50563]	-1.31909	0.000782967	0.0187278
LINC01471	long intergenic non-protein coding RNA 1471 [Source:HGNC Symbol;Acc:HGNC:51106]	-1.31958	7.86636e-05	0.00372686
GRIN2C	glutamate ionotropic receptor NMDA type subunit 2C [Source:HGNC Symbol;Acc:HGNC:4587]	-1.31997	0.0032746	0.048992
RP11-644F5.10	N/A	-1.32042	0.000392225	0.0115941
SMAD6	SMAD family member 6 [Source:HGNC Symbol;Acc:HGNC:6772]	-1.3205	2.08985e-05	0.00144975
AC016907.3	N/A	-1.32258	0.00181875	0.0333469
PPM1L	protein phosphatase, Mg2+/Mn2+ dependent 1L [Source:HGNC Symbol;Acc:HGNC:16381]	-1.32266	8.17317e-08	2.39537e-05
PARK2	parkin RBR E3 ubiquitin protein ligase [Source:HGNC Symbol;Acc:HGNC:8607]	-1.32315	4.71767e-05	0.00265418
TM4SF4	transmembrane 4 L six family member 4 [Source:HGNC Symbol;Acc:HGNC:11856]	-1.32574	0.00192872	0.0346984
ADAMTS5	ADAM metallopeptidase with thrombospondin type 1 motif 5 [Source:HGNC Symbol;Acc:HGNC:221]	-1.32593	0.000115947	0.00490336
LINC00517	long intergenic non-protein coding RNA 517 [Source:HGNC Symbol;Acc:HGNC:19831]	-1.32631	0.00131654	0.0268761
TMEM56	transmembrane protein 56 [Source:HGNC Symbol;Acc:HGNC:26477]	-1.3266	5.69958e-05	0.00300956
JUN	Jun proto-oncogene, AP-1 transcription factor subunit [Source:HGNC Symbol;Acc:HGNC:6204]	-1.32703	0.000240261	0.0082204
CASZ1	castor zinc finger 1 [Source:HGNC Symbol;Acc:HGNC:26002]	-1.32833	0.00154996	0.0301282
RP11-367G18.1	N/A	-1.33117	0.00272471	0.0434288
PPIL3	peptidylprolyl isomerase like 3 [Source:HGNC Symbol;Acc:HGNC:9262]	-1.3318	0.00188699	0.0342657
GNPTAB	N-acetylglucosamine-1-phosphate transferase alpha and beta subunits [Source:HGNC Symbol;Acc:HGNC:29670]	-1.33371	0.00197977	0.0353061
MEOX2-AS1	MEOX2 antisense RNA 1 (head to head) [Source:HGNC Symbol;Acc:HGNC:50672]	-1.33403	0.000481912	0.013506
MARC1	mitochondrial amidoxime reducing component 1 [Source:HGNC Symbol;Acc:HGNC:26189]	-1.33661	0.00295103	0.0458192
CD34	CD34 molecule [Source:HGNC Symbol;Acc:HGNC:1662]	-1.34115	8.02231e-05	0.00378179
PLEKHM3	pleckstrin homology domain containing M3 [Source:HGNC Symbol;Acc:HGNC:34006]	-1.34121	1.614e-06	0.0002053
ITGA1	integrin subunit alpha 1 [Source:HGNC Symbol;Acc:HGNC:6134]	-1.34143	8.67142e-05	0.00396901
CTD-2061E19.6	N/A	-1.34288	0.00270805	0.0432415
LINC01498	long intergenic non-protein coding RNA 1498 [Source:HGNC Symbol;Acc:HGNC:51164]	-1.34374	0.00265401	0.0427615
ACRC	acidic repeat containing [Source:HGNC Symbol;Acc:HGNC:15805]	-1.34404	0.000697343	0.0174368
TXNIP	thioredoxin interacting protein [Source:HGNC Symbol;Acc:HGNC:16952]	-1.34674	3.25391e-05	0.00201673
RP4-675C20.4	N/A	-1.34675	0.00124342	0.0260444
STAB2	stabilin 2 [Source:HGNC Symbol;Acc:HGNC:18629]	-1.34682	0.000522117	0.0143041
SOST	sclerostin [Source:HGNC Symbol;Acc:HGNC:13771]	-1.34961	0.00195095	0.0349441
ITFG2	integrin alpha FG-GAP repeat containing 2 [Source:HGNC Symbol;Acc:HGNC:30879]	-1.3501	0.00119275	0.0252346
SHE	Src homology 2 domain containing E [Source:HGNC Symbol;Acc:HGNC:27004]	-1.35044	0.000831444	0.0195488
GSN	gelsolin [Source:HGNC Symbol;Acc:HGNC:4620]	-1.35068	0.00155134	0.0301395
HAND2	heart and neural crest derivatives expressed 2 [Source:HGNC Symbol;Acc:HGNC:4808]	-1.35119	0.000345358	0.0105213
SLC16A12	solute carrier family 16 member 12 [Source:HGNC Symbol;Acc:HGNC:23094]	-1.35201	0.00032555	0.0101404
RP11-900F13.2	N/A	-1.35702	0.0017865	0.0330933
AMY1C	amylase, alpha 1C (salivary) [Source:HGNC Symbol;Acc:HGNC:476]	-1.35936	0.00116669	0.0248922
SPTBN1	spectrin beta, non-erythrocytic 1 [Source:HGNC Symbol;Acc:HGNC:11275]	-1.3598	5.13749e-06	0.000509308
MUC4	mucin 4, cell surface associated [Source:HGNC Symbol;Acc:HGNC:7514]	-1.36058	0.00226041	0.0385646
WDFY3-AS2	WDFY3 antisense RNA 2 [Source:HGNC Symbol;Acc:HGNC:21603]	-1.36091	2.0972e-07	4.80538e-05
DOCK5	dedicator of cytokinesis 5 [Source:HGNC Symbol;Acc:HGNC:23476]	-1.361	0.00120065	0.0253387
IFT27	intraflagellar transport 27 [Source:HGNC Symbol;Acc:HGNC:18626]	-1.36105	0.000534742	0.0145341
SH3BGRL2	SH3 domain binding glutamate rich protein like 2 [Source:HGNC Symbol;Acc:HGNC:15567]	-1.36156	7.06917e-06	0.0006487
FAM213A	family with sequence similarity 213 member A [Source:HGNC Symbol;Acc:HGNC:28651]	-1.36323	8.1277e-06	0.000723021
CABP5	calcium binding protein 5 [Source:HGNC Symbol;Acc:HGNC:13714]	-1.36393	0.00149669	0.0293911
CLIP4	CAP-Gly domain containing linker protein family member 4 [Source:HGNC Symbol;Acc:HGNC:26108]	-1.36404	0.000758765	0.0183849
TSPAN7	tetraspanin 7 [Source:HGNC Symbol;Acc:HGNC:11854]	-1.36556	0.003192	0.0481482
PTGER3	prostaglandin E receptor 3 [Source:HGNC Symbol;Acc:HGNC:9595]	-1.36691	0.00310705	0.0474427
GPAM	glycerol-3-phosphate acyltransferase, mitochondrial [Source:HGNC Symbol;Acc:HGNC:24865]	-1.36936	0.000796657	0.018931
RP11-231C18.2	N/A	-1.36982	0.00336951	0.0497457
MESP1	mesoderm posterior bHLH transcription factor 1 [Source:HGNC Symbol;Acc:HGNC:29658]	-1.37016	0.00162764	0.031126
RP11-389C8.2	N/A	-1.37046	1.24824e-05	0.000995619
LINC00240	long intergenic non-protein coding RNA 240 [Source:HGNC Symbol;Acc:HGNC:18772]	-1.37241	0.00241886	0.0403982
RASSF4	Ras association domain family member 4 [Source:HGNC Symbol;Acc:HGNC:20793]	-1.37457	0.000113694	0.00483515
FLJ46284	uncharacterized LOC441369 [Source:EntrezGene;Acc:441369]	-1.37491	0.00297189	0.0460818
RHOQ	ras homolog family member Q [Source:HGNC Symbol;Acc:HGNC:17736]	-1.37584	9.37971e-05	0.00421663
LA16C-359F1.1	N/A	-1.37988	0.00333609	0.049534
USP53	ubiquitin specific peptidase 53 [Source:HGNC Symbol;Acc:HGNC:29255]	-1.38009	1.83835e-06	0.000228627
RP11-669C19.1	N/A	-1.38163	0.000130274	0.00535355
SDCBP2-AS1	SDCBP2 antisense RNA 1 [Source:HGNC Symbol;Acc:HGNC:44314]	-1.38231	0.00323123	0.0485159
ETFA	electron transfer flavoprotein alpha subunit [Source:HGNC Symbol;Acc:HGNC:3481]	-1.38387	3.85623e-05	0.0023105
RTL1	retrotransposon-like 1 [Source:HGNC Symbol;Acc:HGNC:14665]	-1.38632	0.000327056	0.0101686
NIPSNAP3B	nipsnap homolog 3B [Source:HGNC Symbol;Acc:HGNC:23641]	-1.38733	0.000111718	0.00478698
C17ORF49	chromosome 17 open reading frame 49 [Source:HGNC Symbol;Acc:HGNC:28737]	-1.38854	0.00173255	0.0324351
PLPP7	phospholipid phosphatase 7 (inactive) [Source:HGNC Symbol;Acc:HGNC:28174]	-1.3888	0.00305851	0.0468719
CXCR2	C-X-C motif chemokine receptor 2 [Source:HGNC Symbol;Acc:HGNC:6027]	-1.38939	0.00191562	0.0345304
TLCD2	TLC domain containing 2 [Source:HGNC Symbol;Acc:HGNC:33522]	-1.39233	1.06903e-05	0.00089
AGMO	alkylglycerol monooxygenase [Source:HGNC Symbol;Acc:HGNC:33784]	-1.39349	6.17302e-05	0.00317002
P2RY14	purinergic receptor P2Y14 [Source:HGNC Symbol;Acc:HGNC:16442]	-1.39434	0.000933472	0.0213243
ADAMTS2	ADAM metallopeptidase with thrombospondin type 1 motif 2 [Source:HGNC Symbol;Acc:HGNC:218]	-1.3945	9.91453e-05	0.00438408
RNU6-1141P	RNA, U6 small nuclear 1141, pseudogene [Source:HGNC Symbol;Acc:HGNC:48104]	-1.39561	0.00260659	0.0422672
SASH1	SAM and SH3 domain containing 1 [Source:HGNC Symbol;Acc:HGNC:19182]	-1.39648	4.46638e-07	8.23392e-05
GIMAP1	GTPase, IMAP family member 1 [Source:HGNC Symbol;Acc:HGNC:23237]	-1.39673	8.17392e-06	0.000725426
IL2RA	interleukin 2 receptor subunit alpha [Source:HGNC Symbol;Acc:HGNC:6008]	-1.39758	0.000720568	0.0177823
RP11-116O18.1	N/A	-1.39758	0.000408208	0.0119544
ALDH2	aldehyde dehydrogenase 2 family (mitochondrial) [Source:HGNC Symbol;Acc:HGNC:404]	-1.39827	0.000316721	0.00996196
KLHL30	kelch like family member 30 [Source:HGNC Symbol;Acc:HGNC:24770]	-1.3988	0.00049229	0.0136552
NUP88	nucleoporin 8	-1.40221	0.00191617	0.0345304
LMOD1	leiomodin 1	-1.40377	0.00131868	0.0269048
RP11-111M22.2	N/A	-1.4068	0.000348755	0.0106077
CTD-2536I1.3	N/A	-1.40756	0.00179104	0.0331442
SLC31A2	solute carrier family 31 member 2	-1.41029	0.00252767	0.0415567
PHYHIP	phytanoyl-CoA 2-hydroxylase interacting protein	-1.41063	0.000601537	0.0157698
AC010127.3	N/A	-1.41166	0.000474628	0.0133912
LRRN4CL	LRRN4 C-terminal like	-1.4152	0.000182185	0.00677938
AMY2B	amylase, alpha 2B (pancreatic)	-1.41577	0.000879081	0.0204149
CXCL12	C-X-C motif chemokine ligand 12	-1.41622	0.000244921	0.00834208
EGFR	epidermal growth factor receptor	-1.41752	0.0017178	0.032327
FOS	Fos proto-oncogene, AP-1 transcription factor subunit	-1.41826	0.00220661	0.0379206
CTD-2184C24.2	N/A	-1.41883	0.00203533	0.0358574
ADCY5	adenylate cyclase 5	-1.41952	0.000208834	0.00746716
RNU6-40P	RNA, U6 small nuclear 40, pseudogene	-1.4196	0.00234335	0.0395931
CDKN2C	cyclin dependent kinase inhibitor 2C	-1.42022	0.00196846	0.0351543
RP11-472K17.3	N/A	-1.42189	0.00131415	0.0268563
AC016903.2	N/A	-1.42307	0.00185413	0.0337665
MLK7-AS1	MLK7 antisense RNA 1	-1.42316	0.00170695	0.0321869
DCDC1	doublecortin domain containing 1	-1.42394	0.00206225	0.0361346
LARP6	La ribonucleoprotein domain family member 6	-1.42588	5.21833e-05	0.00284029
AOX1	aldehyde oxidase 1	-1.42612	0.000120721	0.00507688
SEPSECS-AS1	SEPSECS antisense RNA 1 (head to head)	-1.43008	0.000153935	0.00599364
LIMS1	LIM zinc finger domain containing 1	-1.43059	3.94197e-06	0.00042209
COL27A1	collagen type XXVII alpha 1 chain	-1.43103	0.0017563	0.0327419
CTD-2263F21.1	N/A	-1.43227	0.00305318	0.0468209
RP4-569M23.5	N/A	-1.43363	0.00122295	0.0256622
KBTBD11	kelch repeat and BTB domain containing 11	-1.43553	4.02895e-07	7.6544e-05
LINC01550	long intergenic non-protein coding RNA 1550	-1.4365	0.00241856	0.0403982
PROKR1	prokineticin receptor 1	-1.43688	0.00260965	0.0422903
PPP1R3G	protein phosphatase 1 regulatory subunit 3G	-1.43754	3.90389e-05	0.00233167
GALNT16	polypeptide N-acetylgalactosaminyltransferase 16	-1.43896	0.00201171	0.0356237
ID4	inhibitor of DNA binding 4, HLH protein	-1.43959	0.000325375	0.0101404
PECR	peroxisomal trans-2-enoyl-CoA reductase	-1.44023	0.000129651	0.0053512
RP11-295M18.6	N/A	-1.44029	0.000150775	0.00591324
ALDH1A1	aldehyde dehydrogenase 1 family member A1	-1.44042	0.000190737	0.00698761
ABCC9	ATP binding cassette subfamily C member 9	-1.44042	0.000575086	0.0153115
KCTD1	potassium channel tetramerization domain containing 1	-1.44146	0.000111094	0.00478265
GIMAP7	GTPase, IMAP family member 7	-1.44392	0.00089878	0.0207576
PRDM14	PR/SET domain 14	-1.44529	0.0029824	0.0461546
RNU6-512P	RNA, U6 small nuclear 512, pseudogene	-1.44564	0.0011244	0.0242491
EBF2	early B-cell factor 2	-1.44596	5.98979e-05	0.00311929
NUP107	nucleoporin 107	-1.44698	0.00334545	0.0495811
LARP4B	La ribonucleoprotein domain family member 4B	-1.44864	0.00212186	0.0367264
ZNF133	zinc finger protein 133	-1.44893	7.82392e-05	0.00371607
TRIOBP	TRIO and F-actin binding protein	-1.44957	0.00144771	0.0287279
SYNPO	synaptopodin	-1.45049	0.00127123	0.0263481
NCL	nucleolin	-1.45127	0.0013065	0.0267524
ODF3L1	outer dense fiber of sperm tails 3 like 1	-1.45221	0.00314913	0.0479111
ANGPTL2	angiopoietin like 2	-1.45363	0.000990574	0.0223319
RP11-513O13.1	N/A	-1.45538	1.30107e-05	0.00101841
FAM98B	family with sequence similarity 98 member B	-1.45713	0.00184559	0.0336596
NOP14-AS1	NOP14 antisense RNA 1	-1.45718	0.00164464	0.0313718
TERF1	telomeric repeat binding factor 1	-1.4587	0.000988091	0.0223026
RNU6-17P	RNA, U6 small nuclear 17, pseudogene	-1.46097	0.00328841	0.0491225
RP11-387A1.6	N/A	-1.46541	0.00175244	0.0327021
RNU6-12P	RNA, U6 small nuclear 12, pseudogene	-1.46549	0.00251655	0.0414623
LINC01230	long intergenic non-protein coding RNA 1230	-1.46598	0.000983975	0.0222362
NDN	necdin, MAGE family member	-1.46925	2.28216e-05	0.00155183
CECR2	CECR2, histone acetyl-lysine reader	-1.4713	1.00241e-05	0.000855484
MEOX2	mesenchyme homeobox 2	-1.47145	0.000671778	0.0169772
ATP11A	ATPase phospholipid transporting 11A	-1.47163	0.00110616	0.0239523
MMP24-AS1	MMP24 antisense RNA 1	-1.47221	0.00103005	0.0229429
ESRG	embryonic stem cell related (non-protein coding)	-1.47354	0.00276656	0.0438479
CTD-2619J13.17	N/A	-1.47427	0.000320069	0.0100256
RP11-360K13.1	N/A	-1.47498	0.000107015	0.00464514
DDR2	discoidin domain receptor tyrosine kinase 2	-1.47613	3.54541e-05	0.00217095
RP11-234K24.6	N/A	-1.47866	5.00261e-05	0.00276108
VPS35	VPS35, retromer complex component	-1.47952	6.7328e-05	0.00337596
TPRN	taperin	-1.48297	0.00267868	0.0429475
STRADB	STE20-related kinase adaptor beta	-1.48365	0.00213261	0.0368589
METTL24	methyltransferase like 24	-1.48435	0.00305181	0.0468209
TXNIP	thioredoxin interacting protein	-1.4859	0.00242083	0.040408
C1ORF140	uncharacterized LOC400804	-1.4892	1.87099e-08	8.32193e-06
DMGDH	dimethylglycine dehydrogenase	-1.49133	0.000669507	0.0169574
PTENP1-AS	PTENP1 antisense RNA	-1.49491	0.00159872	0.0307754
REM1	RRAD and GEM like GTPase 1	-1.49524	0.00260391	0.0422515
MIR6723	microRNA 6723	-1.49642	0.000888613	0.0205857
DEAF1	DEAF1, transcription factor	-1.49881	0.0010118	0.0226483
STX19	syntaxin 19	-1.50037	0.00245264	0.0407698
RNU6-34P	RNA, U6 small nuclear 34, pseudogene	-1.50102	0.0012677	0.026334
MTSS1	metastasis suppressor 1	-1.50141	0.00250991	0.0413851
CD99	CD99 molecule	-1.50446	0.00231333	0.0392552
LINC01482	long intergenic non-protein coding RNA 1482	-1.50446	0.000623888	0.0161336
PRELP	proline and arginine rich end leucine rich repeat protein	-1.50583	0.000249917	0.00843627
TIE1	tyrosine kinase with immunoglobulin like and EGF like domains 1	-1.50698	1.66189e-05	0.00121296
RNASEH2C	ribonuclease H2 subunit C	-1.507	0.00158923	0.030654
RP11-305L7.1	N/A	-1.50731	0.000248892	0.00843627
AC006116.21	N/A	-1.50757	0.000883418	0.020503
RP11-399O19.9	N/A	-1.50958	0.00283543	0.0445467
CXCR1	C-X-C motif chemokine receptor 1	-1.50976	0.00283468	0.0445467
AC012445.1	N/A	-1.50979	0.00190569	0.0344404
LMCD1	LIM and cysteine rich domains 1	-1.5101	0.00103769	0.0230173
PTRF	polymerase I and transcript release factor	-1.51015	8.47898e-05	0.00390456
MAP1LC3C	microtubule associated protein 1 light chain 3 gamma	-1.51122	0.000275615	0.00902179
UTS2	urotensin 2	-1.51195	0.00273077	0.0434839
RUNX1T1	RUNX1 translocation partner 1	-1.51218	0.0033921	0.0499693
DAZAP1	DAZ associated protein 1	-1.51346	0.00106914	0.0235005
POLE	DNA polymerase epsilon, catalytic subunit	-1.51652	0.00149614	0.0293911
B4GALT6	beta-1,4-galactosyltransferase 6	-1.51676	2.78326e-06	0.000324122
KANK3	KN motif and ankyrin repeat domains 3	-1.51811	0.00184349	0.0336375
RASD1	ras related dexamethasone induced 1	-1.52235	0.00112411	0.0242491
WNT10B	Wnt family member 10B	-1.52412	0.00243715	0.0406446
RP11-223A3.1	N/A	-1.52493	0.000645191	0.0165151
ECM2	extracellular matrix protein 2	-1.52558	0.000564203	0.0151199
RN7SL361P	RNA, 7SL, cytoplasmic 361, pseudogene	-1.5256	0.00237186	0.0399079
LSM11	LSM11, U7 small nuclear RNA associated	-1.52834	0.000175387	0.00660442
RP11-289H16.1	N/A	-1.52844	0.000523966	0.0143444
CLASP1	cytoplasmic linker associated protein 1	-1.52852	0.000255776	0.00856342
OR1L3	olfactory receptor family 1 subfamily L member 3	-1.52869	0.00336539	0.0497253
KLHL31	kelch like family member 31	-1.52875	4.97064e-05	0.00274744
CACNA2D1	calcium voltage-gated channel auxiliary subunit alpha2delta 1	-1.52898	6.60572e-07	0.000106273
DISC1	disrupted in schizophrenia 1	-1.53072	0.00178377	0.0330933
COL4A1	collagen type IV alpha 1 chain	-1.53102	0.00245146	0.0407698
NARF	nuclear prelamin A recognition factor	-1.5316	0.00255574	0.0417826
TSSC1	tumor suppressing subtransferable candidate 1	-1.53241	0.00240103	0.0402732
EIF4EBP2	eukaryotic translation initiation factor 4E binding protein 2	-1.53274	8.16688e-05	0.00381975
GFAP	glial fibrillary acidic protein	-1.53484	0.00135722	0.0274986
ACSS3	acyl-CoA synthetase short-chain family member 3	-1.53771	8.69055e-06	0.000758807
XG	Xg blood group	-1.53842	0.000138687	0.00560785
TTI2	TELO2 interacting protein 2	-1.53863	0.00283219	0.0445467
CLEC3B	C-type lectin domain family 3 member B	-1.54052	0.00133553	0.027161
LIFR	leukemia inhibitory factor receptor alpha	-1.54451	5.83567e-05	0.00306855
ZBTB16	zinc finger and BTB domain containing 16	-1.54486	0.000420503	0.0122292
CORO1C	coronin 1C	-1.54539	0.000465761	0.0132112
IGF1	insulin like growth factor 1	-1.54713	7.14951e-05	0.00349427
SPATA2	spermatogenesis associated 2	-1.54887	0.00100988	0.0226322
RNU6-39P	RNA, U6 small nuclear 39, pseudogene	-1.551	0.00241406	0.0403982
CD209	CD209 molecule	-1.55155	1.98885e-05	0.00139504
RP11-153K16.2	N/A	-1.55225	6.97758e-05	0.00344702
HOGA1	4-hydroxy-2-oxoglutarate aldolase 1	-1.55272	0.000255949	0.00856342
RP11-1149O23.2	N/A	-1.55401	0.0011484	0.0246206
RP11-129M16.4	N/A	-1.55446	9.73416e-05	0.00433136
VGLL3	vestigial like family member 3	-1.55449	1.34318e-05	0.00104061
AP1G2	adaptor related protein complex 1 gamma 2 subunit	-1.5547	0.000640707	0.0164448
RP11-305K5.1	N/A	-1.55534	0.00126154	0.0262638
CASQ2	calsequestrin 2	-1.55543	0.000491767	0.0136552
AC013461.1	Mitogen-activated protein kinase kinase kinase MLT	-1.55665	1.71056e-05	0.00123654
LRMP	lymphoid restricted membrane protein	-1.55896	0.00256577	0.0418397
CCDC138	coiled-coil domain containing 138	-1.55896	0.00150617	0.0295257
ABCA6	ATP binding cassette subfamily A member 6	-1.56035	0.000121856	0.00511891
RP11-756H20.1	N/A	-1.56101	0.00146038	0.0289222
GJC2	gap junction protein gamma 2	-1.56102	0.000182775	0.00679467
SIK2	salt inducible kinase 2	-1.56364	1.14261e-05	0.000923044
ERICH1	glutamate rich 1	-1.5638	0.00228796	0.0389293
SRGAP2-AS1	SRGAP2 antisense RNA 1	-1.56388	0.000513145	0.0141186
TMTC1	transmembrane and tetratricopeptide repeat containing 1	-1.56396	1.48922e-05	0.00113058
AC024592.9	N/A	-1.56413	6.3367e-05	0.00322438
LGI1	leucine rich glioma inactivated 1	-1.56505	0.000268375	0.00885381
DNAJA1	DnaJ heat shock protein family (Hsp40) member A1	-1.56763	1.84819e-05	0.00131097
RP11-417L19.5	N/A	-1.57188	0.000456823	0.013025
LETMD1	LETM1 domain containing 1	-1.57392	0.000342992	0.0105
SH3KBP1	SH3 domain containing kinase binding protein 1	-1.57438	0.00011841	0.00499635
MSTN	myostatin	-1.5758	7.16285e-05	0.00349427
VEGFD	vascular endothelial growth factor D	-1.57665	0.00180359	0.0331989
TWIST2	twist family bHLH transcription factor 2	-1.57768	9.61186e-05	0.00430329
GNAL	G protein subunit alpha L	-1.57855	4.78865e-05	0.00267817
UBE3C	ubiquitin protein ligase E3C	-1.57859	0.00207745	0.0362949
GBP5	guanylate binding protein 5	-1.57961	0.000330082	0.010229
HRASLS	HRAS like suppressor	-1.58	0.0011947	0.0252618
PPFIBP1	PPFIA binding protein 1	-1.58211	0.000144041	0.0057566
NLGN1	neuroligin 1	-1.5853	3.45194e-05	0.00211863
LRP1B	LDL receptor related protein 1B	-1.58619	0.00300427	0.0464423
ERV3-1	endogenous retrovirus group 3 member 1	-1.588	4.22173e-05	0.00245555
RDH10	retinol dehydrogenase 10 (all-trans)	-1.5884	0.000817231	0.0193051
RNF157	ring finger protein 157	-1.58872	0.000177694	0.006678
PALMD	palmdelphin	-1.59489	0.00326718	0.0489392
RP3-333A15.1	N/A	-1.59583	0.000642208	0.0164722
RNU6-18P	RNA, U6 small nuclear 18, pseudogene	-1.59594	0.000756484	0.0183571
RP11-435J9.2	N/A	-1.59682	0.000196204	0.00713944
PSMA1	proteasome subunit alpha 1	-1.59728	0.000296248	0.00954837
C10ORF10	chromosome 10 open reading frame 10	-1.59823	0.000204393	0.00735565
TMEM89	transmembrane protein 89	-1.59939	0.00273415	0.043505
INMT	indolethylamine N-methyltransferase	-1.59991	1.63026e-06	0.00020545
PVRIG2P	poliovirus receptor related immunoglobulin domain containing 2, pseudogene	-1.60232	0.000530198	0.0144626
PPP1R14A	protein phosphatase 1 regulatory inhibitor subunit 14A	-1.60333	0.000885192	0.0205262
LAMA4	laminin subunit alpha 4	-1.60454	0.00015156	0.00593172
RASSF4	Ras association domain family member 4	-1.60481	0.00274879	0.0436286
VIM	vimentin	-1.60538	0.000852753	0.0199931
DIRC3	disrupted in renal carcinoma 3	-1.60665	2.94931e-05	0.00188671
RP1-178F10.1	N/A	-1.608	0.000863029	0.020166
GYS2	glycogen synthase 2	-1.61076	0.000103866	0.00453973
PAQR7	progestin and adipoQ receptor family member 7	-1.6109	0.000549149	0.0148439
CCDC69	coiled-coil domain containing 69	-1.61133	0.00168488	0.0319047
PKHD1	polycystic kidney and hepatic disease 1 (autosomal recessive)	-1.614	0.000149319	0.00588054
STS	steroid sulfatase (microsomal), isozyme S	-1.61514	4.72679e-09	3.30943e-06
ANO3	anoctamin 3	-1.61554	0.000254804	0.0085521
RP11-809C18.3	N/A	-1.61631	0.00124473	0.0260572
UVRAG	UV radiation resistance associated	-1.61631	0.000158844	0.00612983
BMP5	bone morphogenetic protein 5	-1.61668	6.829e-06	0.000634359
MYO1A	myosin IA	-1.61824	0.00229081	0.0389603
RP11-538C21.2	N/A	-1.62032	0.000402469	0.0118195
PCA3	prostate cancer associated 3 (non-protein coding)	-1.62128	0.000477025	0.0134488
ZNF350	zinc finger protein 350	-1.62182	0.0021567	0.0372151
MRC1	mannose receptor, C type 1	-1.6224	6.4943e-07	0.000106025
ALPK3	alpha kinase 3	-1.62381	0.000288804	0.00935359
RNU6V	RNA, U6 small nuclear variant sequence with SNRPE pseudogene sequence	-1.6243	0.000637636	0.0163882
PDK2	pyruvate dehydrogenase kinase 2	-1.62566	0.000189197	0.00694462
MYH7	myosin heavy chain 7	-1.62826	1.56983e-06	0.000201872
CDC14B	cell division cycle 14B	-1.63015	0.000932521	0.0213243
RNU6-13P	RNA, U6 small nuclear 13, pseudogene	-1.63252	0.000960981	0.0218209
OR2A1-AS1	OR2A1 antisense RNA 1	-1.63296	0.00120817	0.025447
SLC22A3	solute carrier family 22 member 3	-1.63474	0.000127513	0.00529186
TRAPPC10	trafficking protein particle complex 10	-1.63541	2.39011e-05	0.00160218
LINC00924	long intergenic non-protein coding RNA 924	-1.63657	0.000107485	0.00466018
B3GALNT2	beta-1,3-N-acetylgalactosaminyltransferase 2	-1.63691	1.82427e-05	0.00129643
CARMN	cardiac mesoderm enhancer-associated non-coding RNA	-1.63705	0.000167509	0.00638408
MNS1	meiosis specific nuclear structural 1	-1.63874	0.00301303	0.0465144
C11ORF95	chromosome 11 open reading frame 95	-1.6397	0.000664834	0.0169034
VLDLR	very low density lipoprotein receptor	-1.64068	2.12197e-08	9.31792e-06
RP11-302B13.5	N/A	-1.641	0.000563432	0.0151183
FGF14-AS2	FGF14 antisense RNA 2	-1.64365	2.34454e-05	0.00158004
RNU6-19P	RNA, U6 small nuclear 19, pseudogene	-1.64459	0.000375047	0.0111913
MVD	mevalonate diphosphate decarboxylase	-1.64614	0.00167413	0.03179
ANGPTL1	angiopoietin like 1	-1.64631	3.7568e-06	0.000403504
WIF1	WNT inhibitory factor 1	-1.64721	0.00183432	0.0334863
ARAP1-AS2	ARAP1 antisense RNA 2	-1.64872	0.00139902	0.0279856
RNU6-32P	RNA, U6 small nuclear 32, pseudogene	-1.64997	0.000686691	0.0172274
PGK2	phosphoglycerate kinase 2	-1.65202	0.000277169	0.00904915
DMKN	dermokine	-1.653	0.000447934	0.0128199
AFTPH	aftiphilin	-1.65605	0.000673958	0.0170093
RP11-25I9.3	N/A	-1.6561	0.000334101	0.0103197
ITGA9-AS1	ITGA9 antisense RNA 1	-1.65713	0.0014634	0.0289517
CD38	CD38 molecule	-1.65736	0.00325207	0.0487708
FAM71D	family with sequence similarity 71 member D	-1.65749	0.00261858	0.0423442
GPLD1	glycosylphosphatidylinositol specific phospholipase D1	-1.65871	4.23476e-05	0.00245763
LAMC1	laminin subunit gamma 1	-1.65913	4.19198e-05	0.00244783
TTI2	TELO2 interacting protein 2	-1.65975	0.00114875	0.0246206
SLCO4A1	solute carrier organic anion transporter family member 4A1	-1.6628	0.000284505	0.00924872
NMT2	N-myristoyltransferase 2	-1.66365	6.01189e-10	5.68229e-07
RP11-473M20.16	N/A	-1.66491	0.000487054	0.0135897
LCA5L	LCA5L, lebercilin like	-1.66651	1.55319e-05	0.0011573
LIPE-AS1	LIPE antisense RNA 1	-1.66722	0.000231259	0.00798468
COL24A1	collagen type XXIV alpha 1 chain	-1.66825	0.00266951	0.0429021
RN7SL306P	RNA, 7SL, cytoplasmic 306, pseudogene	-1.66838	0.00220479	0.0379065
DNAJC22	DnaJ heat shock protein family (Hsp40) member C22	-1.6686	6.79467e-05	0.003389
MESTIT1	MEST intronic transcript 1, antisense RNA	-1.67002	9.41723e-06	0.000814731
RP4-545C24.1	N/A	-1.67179	0.00146954	0.0289974
EDN1	endothelin 1	-1.67193	2.88146e-06	0.000331123
SPATA31A6	SPATA31 subfamily A member 6	-1.67221	0.000455028	0.0129836
DHRSX-IT1	DHRSX intronic transcript 1	-1.67388	0.000487035	0.0135897
SHISA6	shisa family member 6	-1.67468	4.60316e-05	0.00260982
VLDLR-AS1	VLDLR antisense RNA 1	-1.67581	1.26399e-05	0.00100165
AC003986.6	N/A	-1.67648	2.81714e-06	0.000325737
SCD	stearoyl-CoA desaturase	-1.68027	0.00115353	0.024695
ATG13	autophagy related 13	-1.68326	0.000805354	0.0190897
RNU6-45P	RNA, U6 small nuclear 45, pseudogene	-1.68414	0.000136347	0.00553097
CLTCL1	clathrin heavy chain like 1	-1.68554	0.000481212	0.0135041
SNORD13P1	small nucleolar RNA, C/D box 13 pseudogene 1	-1.6864	8.28906e-05	0.00384974
SEMA6A-AS1	SEMA6A antisense RNA 1	-1.68919	0.000903573	0.0208086
PID1	phosphotyrosine interaction domain containing 1	-1.6893	1.33548e-06	0.000178975
PATE2	prostate and testis expressed 2	-1.69162	0.000744448	0.0181375
SNOU13	Small nucleolar RNA U13	-1.69272	0.000261796	0.00872045
MOB2	MOB kinase activator 2	-1.6994	0.000715438	0.0177135
ACKR4	atypical chemokine receptor 4	-1.70011	0.000180166	0.00673076
STAT6	signal transducer and activator of transcription 6	-1.70055	2.17948e-05	0.00149817
RP5-898J17.1	N/A	-1.70544	0.000375923	0.0112086
CDKN2C	cyclin dependent kinase inhibitor 2C	-1.70568	0.000812991	0.0192225
ZNF385B	zinc finger protein 385B	-1.70679	3.96256e-05	0.00234923
TOP1MT	topoisomerase (DNA) I, mitochondrial	-1.70832	4.23831e-05	0.00245763
SPATA31A1	SPATA31 subfamily A member 1	-1.71479	0.000575785	0.0153193
EIF2AK3	eukaryotic translation initiation factor 2 alpha kinase 3	-1.71552	0.00158685	0.0306249
SYTL2	synaptotagmin like 2	-1.71687	0.000331143	0.0102535
RP1-101D8.1	N/A	-1.71793	5.02319e-05	0.00276326
GPC3	glypican 3	-1.71806	0.00201119	0.0356237
EMCN	endomucin	-1.72033	5.22127e-05	0.00284029
YWHAZ	tyrosine 3-monooxygenase/tryptophan 5-monooxygenase activation protein zeta	-1.72217	7.21909e-05	0.00350812
TRIM69	tripartite motif containing 69	-1.72336	0.00173202	0.0324351
AC004490.1	N/A	-1.72342	0.000185412	0.00686346
LINC00598	long intergenic non-protein coding RNA 598	-1.72445	4.0047e-06	0.000424106
PNPLA2	patatin like phospholipase domain containing 2	-1.72497	0.0012141	0.0255291
RP11-517B11.4	N/A	-1.72698	0.000653897	0.016704
MAMDC2	MAM domain containing 2	-1.72961	2.85698e-05	0.00184324
TSC22D1	TSC22 domain family member 1	-1.73066	0.000601664	0.0157698
ZNF483	zinc finger protein 483	-1.7311	3.10329e-05	0.00194571
LINC00461	long intergenic non-protein coding RNA 461	-1.73194	6.96384e-05	0.0034461
KALRN	kalirin, RhoGEF kinase	-1.73295	0.00013926	0.00562501
DYNLT3	dynein light chain Tctex-type 3	-1.73462	0.00292052	0.0454762
DNLZ	DNL-type zinc finger	-1.73649	0.00189846	0.0344203
HOOK2	hook microtubule tethering protein 2	-1.73895	0.000655497	0.0167175
APOD	apolipoprotein D	-1.74484	0.000217867	0.00768367
SNOU13	Small nucleolar RNA U13	-1.74559	0.000128012	0.00530226
TIGD2	tigger transposable element derived 2	-1.74757	6.78301e-05	0.00338765
LYVE1	lymphatic vessel endothelial hyaluronan receptor 1	-1.74908	3.34488e-06	0.00037194
MYBPC1	myosin binding protein C, slow type	-1.74948	0.00306702	0.0469691
JAZF1-AS1	JAZF1 antisense RNA 1	-1.75007	0.00182476	0.0333925
GPM6B	glycoprotein M6B	-1.75036	0.00082403	0.0194228
PALM	paralemmin	-1.7545	1.33684e-05	0.00103782
PPT1	palmitoyl-protein thioesterase 1	-1.75577	0.00338422	0.0499338
CTC-276P9.3	N/A	-1.7568	0.00054609	0.0147788
ANXA1	annexin A1	-1.7604	0.00010573	0.00459994
PPFIBP1	PPFIA binding protein 1	-1.76187	0.000446668	0.0127933
AC004160.4	N/A	-1.76363	4.07164e-05	0.00239776
ATOH8	atonal bHLH transcription factor 8	-1.76796	1.7754e-05	0.00126886
C8ORF34-AS1	C8orf34 antisense RNA 1	-1.76875	5.31394e-05	0.00287788
RNASE4	ribonuclease A family member 4	-1.76895	0.000195088	0.00711938
RAB3GAP2	RAB3 GTPase activating non-catalytic protein subunit 2	-1.77007	0.00210123	0.0365583
UNC80	unc-80 homolog, NALCN activator	-1.77109	0.000422234	0.0122701
SGK2	SGK2, serine/threonine kinase 2	-1.77246	0.000232146	0.00800068
AC104654.2	N/A	-1.77247	9.61801e-05	0.00430329
SFXN5	sideroflexin 5	-1.77731	0.000338786	0.0104219
LHCGR	luteinizing hormone/choriogonadotropin receptor	-1.77879	0.000567006	0.0151711
UBIAD1	UbiA prenyltransferase domain containing 1	-1.77903	2.33183e-05	0.00157709
OXCT1-AS1	OXCT1 antisense RNA 1	-1.77922	3.38834e-07	6.88726e-05
RNU6-145P	RNA, U6 small nuclear 145, pseudogene	-1.78161	0.000204344	0.00735565
RP11-537A6.9	N/A	-1.78213	0.000298697	0.00959461
ECHDC2	enoyl-CoA hydratase domain containing 2	-1.78498	7.43024e-06	0.000667257
RANBP17	RAN binding protein 17	-1.78708	0.000710063	0.0176614
HERC3	HECT and RLD domain containing E3 ubiquitin protein ligase 3	-1.7873	0.00316308	0.0479689
INSR	insulin receptor	-1.78774	0.00189465	0.034372
RP11-159D12.2	N/A	-1.79013	0.000140456	0.00565266
RSF1-IT1	RSF1 intronic transcript 1	-1.79029	3.6727e-05	0.00222879
RP5-896L10.1	N/A	-1.79054	2.42161e-05	0.00161471
RP11-387H17.4	N/A	-1.79403	0.001537	0.0299842
RGSL1	regulator of G-protein signaling like 1	-1.79535	0.000528273	0.0144309
RNU6-416P	RNA, U6 small nuclear 416, pseudogene	-1.79569	0.000988809	0.0223054
PGA4	pepsinogen 4, group I (pepsinogen A)	-1.79643	0.000179216	0.0067019
LOXL4	lysyl oxidase like 4	-1.79662	0.00034339	0.0105015
EFEMP1	EGF containing fibulin like extracellular matrix protein 1	-1.79855	5.44732e-05	0.00292538
TTC5	tetratricopeptide repeat domain 5	-1.80393	5.96299e-05	0.00311816
RN7SL612P	RNA, 7SL, cytoplasmic 612, pseudogene	-1.80441	1.86745e-05	0.00132214
HLF	HLF, PAR bZIP transcription factor	-1.80457	2.7291e-05	0.00177589
DEFB124	defensin beta 124	-1.81343	2.19628e-05	0.00150153
ARHGEF15	Rho guanine nucleotide exchange factor 15	-1.81517	0.00319345	0.0481482
RP1-67K17.4	N/A	-1.81607	0.000213023	0.00756933
NCOR1	nuclear receptor corepressor 1	-1.82014	9.02827e-05	0.00409762
COX19	COX19, cytochrome c oxidase assembly factor	-1.82314	7.74091e-06	0.000693509
RP11-159H22.2	N/A	-1.82324	6.23242e-06	0.000595023
FOXO1	forkhead box O1	-1.82598	4.33297e-06	0.000446367
SLC32A1	solute carrier family 32 member 1	-1.82952	0.00129144	0.026643
RP11-32D16.1	N/A	-1.83026	0.00156478	0.0303382
CCL13	C-C motif chemokine ligand 13	-1.83316	0.00061847	0.0160484
CEBPA-AS1	CEBPA antisense RNA 1 (head to head)	-1.83437	1.40855e-06	0.000184906
HRCT1	histidine rich carboxyl terminus 1	-1.83471	0.000379041	0.0112838
EPB41L4B	erythrocyte membrane protein band 4.1 like 4B	-1.83658	3.12759e-07	6.53285e-05
RP11-156L14.1	N/A	-1.83767	2.12863e-05	0.00147125
AC144831.1	N/A	-1.83803	4.9103e-05	0.00272605
RNU6-1017P	RNA, U6 small nuclear 1017, pseudogene	-1.84056	0.00125357	0.0261555
RN7SL164P	RNA, 7SL, cytoplasmic 164, pseudogene	-1.84114	0.000400397	0.0117712
GPR158	G protein-coupled receptor 158	-1.84289	0.00128086	0.0264765
FAM83C	family with sequence similarity 83 member C	-1.84456	8.1832e-05	0.00381975
RP4-713A8.1	N/A	-1.8474	0.000126666	0.00526936
RP11-167B3.2	N/A	-1.84803	0.00042711	0.0123548
ECM2	extracellular matrix protein 2	-1.84923	2.74662e-05	0.00178422
APCDD1	APC down-regulated 1	-1.85426	0.000100114	0.00440123
ACACB	acetyl-CoA carboxylase beta	-1.85568	7.846e-05	0.00372188
PDZD2	PDZ domain containing 2	-1.85911	2.78625e-06	0.000324122
SSTR3	somatostatin receptor 3	-1.85962	0.000354003	0.0107203
MMP19	matrix metallopeptidase 19	-1.86181	0.001302	0.0267315
AL035610.2	N/A	-1.86197	0.0030289	0.0466261
CHEK1	checkpoint kinase 1	-1.86235	5.53805e-05	0.00296149
GNAI1	G protein subunit alpha i1	-1.86362	1.57615e-05	0.00116613
CHD1	chromodomain helicase DNA binding protein 1	-1.86471	5.81374e-06	0.000560715
CPED1	cadherin like and PC-esterase domain containing 1	-1.86815	1.1153e-05	0.000912689
TMEM132C	transmembrane protein 132C	-1.8748	4.35187e-06	0.000447095
TRPM3	transient receptor potential cation channel subfamily M member 3	-1.87521	6.44594e-06	0.000612316
ME1	malic enzyme 1	-1.87696	8.37905e-05	0.0038727
PSMA3-AS1	PSMA3 antisense RNA 1	-1.88008	0.000173347	0.0065472
RAD21	RAD21 cohesin complex component	-1.88155	0.000490289	0.0136427
KCNG4	potassium voltage-gated channel modifier subfamily G member 4	-1.8817	0.000361739	0.0108801
SOD3	superoxide dismutase 3, extracellular	-1.88228	7.63814e-05	0.00365538
FAM89A	family with sequence similarity 89 member A	-1.88406	8.28854e-07	0.000126868
FAM71C	family with sequence similarity 71 member C	-1.8889	0.000195776	0.00713072
RP11-301N24.3	N/A	-1.88933	0.000225178	0.00784637
AL672294.1	N/A	-1.88939	0.000134052	0.00546788
RNU6ATAC35P	RNA, U6atac small nuclear 35, pseudogene	-1.89372	6.94762e-05	0.00344258
NRN1	neuritin 1	-1.89422	0.00135884	0.0275021
RDH5	retinol dehydrogenase 5	-1.89877	0.000231884	0.00799894
RP11-283C24.1	N/A	-1.89928	0.000478755	0.0134651
AVPI1	arginine vasopressin induced 1	-1.90247	2.89965e-05	0.00186758
MFGE8	milk fat globule-EGF factor 8 protein	-1.90606	0.000335923	0.0103506
RP11-175K6.1	N/A	-1.90674	1.3136e-08	6.3671e-06
F13A1	coagulation factor XIII A chain	-1.90835	4.57056e-05	0.00260641
DLGAP1	DLG associated protein 1	-1.90923	2.19308e-05	0.00150153
EBF3	early B-cell factor 3	-1.91022	9.44768e-07	0.000138031
CDC14B	cell division cycle 14B	-1.91039	6.90671e-05	0.0034313
KCNB1	potassium voltage-gated channel subfamily B member 1	-1.9111	6.02245e-09	4.06591e-06
NCALD	neurocalcin delta	-1.91373	6.3278e-05	0.00322419
EGFL7	EGF like domain multiple 7	-1.91414	0.000501487	0.013857
LINC01028	long intergenic non-protein coding RNA 1028	-1.91512	0.000249373	0.00843627
LINC01239	long intergenic non-protein coding RNA 1239	-1.92187	9.46461e-07	0.000138031
RP1-293L6.1	N/A	-1.92289	0.000859298	0.0200912
PTH2R	parathyroid hormone 2 receptor	-1.92408	6.93662e-06	0.000642776
ZNF19	zinc finger protein 19	-1.92489	0.000225821	0.00786154
CA12	carbonic anhydrase 12	-1.92665	0.000266952	0.00882997
TCEAL3	transcription elongation factor A like 3	-1.92755	6.76374e-06	0.000629963
IL33	interleukin 33	-1.92885	2.82583e-06	0.000325737
CAV2	caveolin 2	-1.92894	2.45349e-07	5.48871e-05
HCAR3	hydroxycarboxylic acid receptor 3	-1.93131	4.19962e-06	0.000438605
HECW1	HECT, C2 and WW domain containing E3 ubiquitin protein ligase 1	-1.93288	0.00029867	0.00959461
BST1	bone marrow stromal cell antigen 1	-1.93423	2.57186e-06	0.00030481
CH507-9B2.5	N/A	-1.93563	0.00212143	0.0367264
PLXNA4	plexin A4	-1.93706	3.70563e-06	0.000402583
EXOC3	exocyst complex component 3	-1.94003	0.000954566	0.0217274
SLC25A37	solute carrier family 25 member 37	-1.9411	0.000147694	0.00585924
NPR1	natriuretic peptide receptor 1	-1.94331	1.53889e-06	0.000198569
FABP7	fatty acid binding protein 7	-1.94427	0.000130236	0.00535355
CCDC3	coiled-coil domain containing 3	-1.94882	1.59933e-05	0.00118097
RP11-398K22.12	N/A	-1.95222	1.13059e-06	0.000158311
CAT	catalase	-1.95293	4.23293e-06	0.000439655
SPRR2F	small proline rich protein 2F	-1.95298	0.000959955	0.0218107
RHBDL2	rhomboid like 2	-1.95544	1.07044e-05	0.00089
SAA2	serum amyloid A2	-1.96192	0.0010731	0.0235376
GDF5	growth differentiation factor 5	-1.96508	0.000344782	0.0105122
TGIF1	TGFB induced factor homeobox 1	-1.96752	5.30284e-06	0.000522095
AQP1	aquaporin 1 (Colton blood group)	-1.97077	5.927e-05	0.00310363
ASPA	aspartoacylase	-1.97187	7.85843e-07	0.000122265
CCL21	C-C motif chemokine ligand 21	-1.97281	5.90267e-05	0.00309517
RP11-2E11.9	N/A	-1.97853	6.0888e-07	0.000102311
COX14	COX14, cytochrome c oxidase assembly factor	-1.97994	0.000194828	0.00711677
RNU6-206P	RNA, U6 small nuclear 206, pseudogene	-1.98111	0.000595557	0.0156782
MARC1	mitochondrial amidoxime reducing component 1	-1.98195	4.97543e-06	0.000500282
SEMA3G	semaphorin 3G	-1.98227	1.36899e-06	0.00018151
TRIB2	tribbles pseudokinase 2	-1.98288	0.000149729	0.00589055
RSPO3	R-spondin 3	-1.98321	3.75288e-06	0.000403504
SLC16A7	solute carrier family 16 member 7	-1.98351	6.03472e-07	0.000101855
SLC44A1	solute carrier family 44 member 1	-1.9862	0.000364844	0.0109647
RP11-175K6.2	N/A	-1.99039	1.10411e-08	6.29281e-06
AADAC	arylacetamide deacetylase	-1.99431	0.000100612	0.00441793
HCAR2	hydroxycarboxylic acid receptor 2	-1.99853	5.28604e-05	0.00286728
RNU6-776P	RNA, U6 small nuclear 776, pseudogene	-1.99865	7.93664e-06	0.00070769
SYN2	synapsin II	-2.00095	7.07483e-07	0.000112386
RP5-893G23.1	N/A	-2.00098	0.000674596	0.0170093
LAMA4	laminin subunit alpha 4	-2.0034	1.09401e-05	0.000900444
RNU6-1022P	RNA, U6 small nuclear 1022, pseudogene	-2.00525	6.96305e-06	0.000643648
RNF150	ring finger protein 150	-2.00765	6.30212e-08	1.95834e-05
KLF7	Kruppel like factor 7	-2.01173	0.000762377	0.0184056
PPARG	peroxisome proliferator activated receptor gamma	-2.01861	0.000238161	0.00817074
CSN3	casein kappa	-2.02077	0.00109443	0.0238235
RP11-452I5.2	N/A	-2.02084	7.91121e-05	0.00374342
RP11-736K20.5	N/A	-2.0245	3.95815e-05	0.00234923
RNU4-58P	RNA, U4 small nuclear 58, pseudogene	-2.02464	0.000254356	0.0085521
RN7SKP42	RNA, 7SK small nuclear pseudogene 42	-2.02707	0.000466726	0.0132275
DPT	dermatopontin	-2.03137	1.87894e-05	0.0013278
LHFPL3	lipoma HMGIC fusion partner-like 3	-2.03745	0.00016588	0.00633477
THRSP	thyroid hormone responsive	-2.04214	4.26252e-05	0.00246035
PCK1	phosphoenolpyruvate carboxykinase 1	-2.04615	2.10729e-05	0.00145917
PEMT	phosphatidylethanolamine N-methyltransferase	-2.05141	0.000741638	0.0181143
GTF3C2	general transcription factor IIIC subunit 2	-2.0533	2.69187e-05	0.00175771
PFKFB3	6-phosphofructo-2-kinase/fructose-2,6-biphosphatase 3	-2.05584	9.3544e-07	0.000138031
ACADL	acyl-CoA dehydrogenase, long chain	-2.0577	6.98393e-05	0.00344702
RP11-557N21.1	N/A	-2.06577	4.07311e-06	0.000428564
RP11-21L23.2	N/A	-2.06606	1.66561e-06	0.000209208
GSTP1	glutathione S-transferase pi 1	-2.06808	2.9583e-05	0.00188926
GLP2R	glucagon like peptide 2 receptor	-2.06992	8.74482e-07	0.000131719
COL13A1	collagen type XIII alpha 1 chain	-2.07588	4.74595e-05	0.00266612
MLXIP	MLX interacting protein	-2.07939	0.000154186	0.00599723
DDX11	DEAD/H-box helicase 11	-2.09182	9.17237e-06	0.000797195
DUSP15	dual specificity phosphatase 15	-2.09382	0.000209823	0.00747156
SIAE	sialic acid acetylesterase	-2.09684	0.000701913	0.0175279
ANGPT4	angiopoietin 4	-2.0988	2.30179e-08	9.75075e-06
SYNE2	spectrin repeat containing nuclear envelope protein 2	-2.09987	5.61301e-05	0.00298468
MKRN1	makorin ring finger protein 1	-2.10061	0.000826943	0.0194793
GPR153	G protein-coupled receptor 153	-2.10531	1.30066e-06	0.000176396
FBLN2	fibulin 2	-2.10691	0.00063488	0.0163508
ASPG	asparaginase	-2.1075	8.49841e-06	0.000745474
DHRS3	dehydrogenase/reductase 3	-2.10761	2.26279e-09	1.7459e-06
FSTL1	follistatin like 1	-2.11305	8.66305e-06	0.000758158
VIT	vitrin	-2.11438	1.2511e-05	0.0009958
TBX5	T-box 5	-2.1172	0.00013137	0.00539272
LINC01588	long intergenic non-protein coding RNA 1588	-2.11734	0.000266723	0.00882997
RN7SL307P	RNA, 7SL, cytoplasmic 307, pseudogene	-2.12036	0.000631427	0.016284
IRX6	iroquois homeobox 6	-2.12138	1.51362e-05	0.00114283
ZNF544	zinc finger protein 544	-2.12158	0.000507653	0.013989
APCDD1	APC down-regulated 1	-2.12317	2.08277e-06	0.000254833
CYP2A13	cytochrome P450 family 2 subfamily A member 13	-2.13161	2.99087e-05	0.00189724
SCAI	suppressor of cancer cell invasion	-2.13355	5.18196e-05	0.00283113
PRKAR2B	protein kinase cAMP-dependent type II regulatory subunit beta	-2.13392	1.821e-06	0.000227217
TSPAN12	tetraspanin 12	-2.1386	0.000682637	0.0171697
HSPB2	heat shock protein family B (small) member 2	-2.13881	6.73884e-08	2.04298e-05
MATN2	matrilin 2	-2.14704	9.96325e-05	0.00439534
GNAI1	G protein subunit alpha i1	-2.14781	1.40255e-06	0.00018476
UBE2Q2L	ubiquitin conjugating enzyme E2 Q2 like	-2.15089	4.5821e-08	1.54675e-05
TIMP4	TIMP metallopeptidase inhibitor 4	-2.15126	2.39506e-05	0.00160266
CBX3	chromobox 3	-2.15707	0.000553444	0.0149032
MIR6880	microRNA 6880	-2.1576	1.03006e-05	0.000871217
ANGPTL5	angiopoietin like 5	-2.16314	9.89027e-06	0.000847895
SNCG	synuclein gamma	-2.16504	2.81338e-05	0.00182342
DDX60L	DEAD-box helicase 60-like	-2.16995	0.000199439	0.00723628
PIN4	peptidylprolyl cis/trans isomerase, NIMA-interacting 4	-2.1746	0.000139729	0.00563583
IGSF22	immunoglobulin superfamily member 22	-2.17717	3.14264e-05	0.00196386
TNMD	tenomodulin	-2.17828	8.95418e-05	0.00406888
MMD	monocyte to macrophage differentiation associated	-2.18182	6.52542e-07	0.000106025
LINC00968	long intergenic non-protein coding RNA 968	-2.18954	6.56225e-07	0.000106025
RPRML	reprimo like	-2.19361	6.7529e-06	0.000629963
TSPO	translocator protein	-2.19911	7.19564e-05	0.00350123
HRASLS5	HRAS like suppressor family member 5	-2.19949	8.70571e-05	0.00397989
KDM4C	lysine demethylase 4C	-2.20072	8.28641e-05	0.00384974
FRMD6	FERM domain containing 6	-2.20298	0.000222514	0.00778221
RP11-429A20.4	N/A	-2.20765	2.20945e-06	0.00026729
TF	transferrin	-2.21191	4.62115e-05	0.00261544
NFS1	NFS1 cysteine desulfurase	-2.21728	0.000397959	0.0117178
TMEM108-AS1	TMEM108 antisense RNA 1	-2.21835	1.51761e-05	0.00114283
CFD	complement factor D	-2.22054	3.97093e-06	0.000422899
PDK4	pyruvate dehydrogenase kinase 4	-2.22463	8.00739e-07	0.000123565
RN7SL172P	RNA, 7SL, cytoplasmic 172	-2.22509	3.19266e-05	0.00199183
KMT2E	lysine methyltransferase 2E	-2.2276	0.000396271	0.0116863
CTD-2587M23.1	N/A	-2.23055	0.00014863	0.00588054
CD36	CD36 molecule	-2.2319	1.33969e-06	0.000178975
SLIT2-IT1	SLIT2 intronic transcript 1	-2.23963	0.000200279	0.00725282
TMEM243	transmembrane protein 243	-2.23974	0.000134638	0.00547338
TMEM161B-AS1	TMEM161B antisense RNA 1	-2.24354	0.00036669	0.0110115
NKX1-2	NK1 homeobox 2	-2.24929	4.15039e-05	0.00243277
MYPN	myopalladin	-2.25225	5.16733e-05	0.00282722
PMF1	polyamine-modulated factor 1	-2.25644	0.000162568	0.0062398
RP5-1119A7.17	N/A	-2.26203	9.63745e-08	2.65959e-05
RP11-52J3.3	N/A	-2.26335	0.000325612	0.0101404
FMO2	flavin containing monooxygenase 2	-2.26527	5.78108e-06	0.000558991
CLEC18A	C-type lectin domain family 18 member A	-2.26595	5.08863e-05	0.00279225
LINC-PINT	long intergenic non-protein coding RNA, p53 induced transcript	-2.27377	3.91248e-07	7.50858e-05
PPIL4	peptidylprolyl isomerase like 4	-2.28025	2.64178e-07	5.74447e-05
GPIHBP1	glycosylphosphatidylinositol anchored high density lipoprotein binding protein 1	-2.28133	2.51087e-07	5.54252e-05
LCE1B	late cornified envelope 1B	-2.28202	3.24035e-05	0.00201493
ARHGAP25	Rho GTPase activating protein 25	-2.2829	9.40398e-06	0.000814731
RP11-310K10.1	N/A	-2.28502	7.52397e-05	0.0036053
DIO3OS	DIO3 opposite strand/antisense RNA (head to head)	-2.28683	3.75318e-07	7.31809e-05
TMEM179B	transmembrane protein 179B	-2.30046	5.67732e-05	0.00300199
FDCSP	follicular dendritic cell secreted protein	-2.30069	0.00013463	0.00547338
CD300LG	CD300 molecule like family member g	-2.30907	1.62014e-06	0.0002053
NCBP2	nuclear cap binding protein subunit 2	-2.31967	0.000230553	0.00798468
RN7SL340P	RNA, 7SL, cytoplasmic 340, pseudogene	-2.3222	0.000188583	0.00692881
ABCD2	ATP binding cassette subfamily D member 2	-2.32454	4.89083e-08	1.622e-05
LANCL1-AS1	LANCL1 antisense RNA 1	-2.32481	1.61178e-05	0.00118554
MMD	monocyte to macrophage differentiation associated	-2.33551	3.4279e-07	6.93041e-05
EFNA1	ephrin A1	-2.3372	0.000201671	0.00728928
RHOXF1-AS1	RHOXF1 antisense RNA 1	-2.33991	8.32069e-08	2.41309e-05
HSPA12A	heat shock protein family A (Hsp70) member 12A	-2.34524	5.59491e-07	9.79291e-05
CPA2	carboxypeptidase A2	-2.34684	1.29648e-05	0.00101841
G0S2	G0/G1 switch 2	-2.34729	2.25322e-05	0.00153768
CYP46A1	cytochrome P450 family 46 subfamily A member 1	-2.35261	3.61758e-10	3.90771e-07
ADH1A	alcohol dehydrogenase 1A (class I), alpha polypeptide	-2.35676	3.49226e-07	7.02298e-05
CDS2	CDP-diacylglycerol synthase 2	-2.36279	3.91438e-05	0.00233424
TNS1	tensin 1	-2.36298	2.26277e-08	9.72144e-06
SLC25A19	solute carrier family 25 member 19	-2.36553	2.02935e-05	0.00141557
HOPX	HOP homeobox	-2.36637	1.0711e-05	0.00089
PGM5P4-AS1	PGM5P4 antisense RNA 1	-2.36802	1.82322e-07	4.33525e-05
ATIC	5-aminoimidazole-4-carboxamide ribonucleotide formyltransferase/IMP cyclohydrolase	-2.36816	0.000149236	0.00588054
BANP	BTG3 associated nuclear protein	-2.37207	1.36784e-05	0.0010511
SLC14A2	solute carrier family 14 member 2	-2.37465	1.74249e-05	0.00125244
LIPE-AS1	LIPE antisense RNA 1	-2.37649	6.3194e-08	1.95834e-05
CTB-49A3.5	N/A	-2.38195	4.08081e-06	0.000428564
RNU6-948P	RNA, U6 small nuclear 948, pseudogene	-2.38244	0.000139826	0.00563583
RP11-977G19.14	N/A	-2.38268	0.000149103	0.00588054
CD36	CD36 molecule	-2.38324	3.0355e-06	0.000346447
C10ORF54	chromosome 10 open reading frame 54	-2.39001	3.7172e-08	1.35131e-05
AP000679.2	N/A	-2.39023	4.41306e-06	0.000450932
CRHBP	corticotropin releasing hormone binding protein	-2.39567	1.30173e-06	0.000176396
RP11-736K20.4	N/A	-2.39673	9.70281e-14	7.33668e-10
BANP	BTG3 associated nuclear protein	-2.40018	0.0001331	0.00545192
CLMP	CXADR like membrane protein	-2.40683	1.05906e-07	2.88055e-05
SDPR	serum deprivation response	-2.41684	5.77583e-07	9.87023e-05
MED16	mediator complex subunit 16	-2.41731	1.02386e-05	0.000867919
RP11-381O7.3	N/A	-2.42002	1.03127e-07	2.8253e-05
RP11-415J8.3	N/A	-2.42206	6.72082e-05	0.00337442
ADH1B	alcohol dehydrogenase 1B (class I), beta polypeptide	-2.43584	1.93647e-09	1.5577e-06
KLB	klotho beta	-2.43645	1.26499e-08	6.29281e-06
CHRDL1	chordin like 1	-2.43932	4.7886e-08	1.60215e-05
BOK-AS1	BOK antisense RNA 1	-2.44192	1.6908e-05	0.00122695
RP5-905H7.8	N/A	-2.44433	5.446e-05	0.00292538
CAV1	caveolin 1	-2.44895	1.21973e-06	0.000167689
C2ORF68	chromosome 2 open reading frame 68	-2.45188	6.63606e-08	2.03975e-05
RN7SL640P	RNA, 7SL, cytoplasmic 640, pseudogene	-2.45439	8.91595e-05	0.00405638
LPL	lipoprotein lipase	-2.45784	2.10538e-06	0.000256768
RP11-66N24.3	N/A	-2.46372	8.17881e-07	0.000125698
SLC19A3	solute carrier family 19 member 3	-2.46688	1.26905e-05	0.00100165
TMEM37	transmembrane protein 37	-2.46779	5.57209e-07	9.79291e-05
SGCG	sarcoglycan gamma	-2.47099	9.73447e-07	0.000140254
MSH6	mutS homolog 6	-2.48451	4.44765e-06	0.000453241
AKR1C1	aldo-keto reductase family 1 member C1	-2.49044	4.94987e-07	8.99711e-05
FRMD1	FERM domain containing 1	-2.49103	2.3255e-08	9.75075e-06
CDO1	cysteine dioxygenase type 1	-2.4926	2.72928e-08	1.08617e-05
LRRFIP2	LRR binding FLII interacting protein 2	-2.49292	1.88038e-06	0.000233087
URAD	ureidoimidazoline (2-oxo-4-hydroxy-4-carboxy-5-) decarboxylase	-2.49297	2.7105e-05	0.00176683
EZH2	enhancer of zeste 2 polycomb repressive complex 2 subunit	-2.49981	5.62216e-05	0.00298535
ITGA7	integrin subunit alpha 7	-2.50086	1.26285e-05	0.00100165
IGHJ3	immunoglobulin heavy joining 3	-2.50234	4.20197e-05	0.00244783
RSPO3	R-spondin 3	-2.50816	8.89663e-08	2.4732e-05
GPAM	glycerol-3-phosphate acyltransferase, mitochondrial	-2.51216	1.61313e-06	0.0002053
TNXB	tenascin XB	-2.5125	1.51921e-05	0.00114283
CDH20	cadherin 20	-2.52004	4.10803e-07	7.76562e-05
RN7SL422P	RNA, 7SL, cytoplasmic 422, pseudogene	-2.52281	5.47685e-05	0.00293707
LTC4S	leukotriene C4 synthase	-2.53227	5.6072e-05	0.00298468
BTNL9	butyrophilin like 9	-2.53389	6.88136e-09	4.40955e-06
RP11-73B2.4	N/A	-2.53954	2.35537e-05	0.0015817
RN7SL343P	RNA, 7SL, cytoplasmic 343, pseudogene	-2.54206	4.7035e-05	0.00265015
AC124789.1	N/A	-2.543	1.29842e-05	0.00101841
SUN1	Sad1 and UNC84 domain containing 1	-2.54354	5.40937e-07	9.61258e-05
TTC39C-AS1	TTC39C antisense RNA 1	-2.54529	8.36397e-08	2.41309e-05
FAM188A	family with sequence similarity 188 member A	-2.55425	5.48771e-06	0.000533351
RP11-1070N10.3	N/A	-2.56354	9.37865e-11	1.36376e-07
LIPE	lipase E, hormone sensitive type	-2.56446	2.36208e-06	0.000281784
CD300LG	CD300 molecule like family member g	-2.56545	1.22965e-05	0.000982858
RN7SKP277	RNA, 7SK small nuclear pseudogene 277	-2.56571	4.59901e-05	0.00260982
RP3-426I6.5	N/A	-2.56859	1.82079e-07	4.33525e-05
RP1-193H18.3	N/A	-2.57227	4.09379e-08	1.43309e-05
PPP1R1A	protein phosphatase 1 regulatory inhibitor subunit 1A	-2.57249	5.72444e-07	9.86425e-05
TCN2	transcobalamin 2	-2.57555	3.30066e-06	0.000368107
MAPKBP1	mitogen-activated protein kinase binding protein 1	-2.57559	3.70296e-05	0.00224356
ITIH5	inter-alpha-trypsin inhibitor heavy chain family member 5	-2.57664	6.75462e-08	2.04298e-05
RP11-407P15.2	N/A	-2.57812	3.72532e-06	0.000403504
RN7SL462P	RNA, 7SL, cytoplasmic 462, pseudogene	-2.58154	3.54868e-05	0.00217095
AKR1C2	aldo-keto reductase family 1 member C2	-2.58202	1.70341e-08	7.75912e-06
KLF15	Kruppel like factor 15	-2.58248	7.77094e-11	1.26347e-07
FZD4	frizzled class receptor 4	-2.59298	1.06565e-09	9.15661e-07
ESYT3	extended synaptotagmin 3	-2.59682	1.51201e-06	0.000195769
TECR	trans-2,3-enoyl-CoA reductase	-2.60437	5.79573e-07	9.87023e-05
ZFAND5	zinc finger AN1-type containing 5	-2.60638	4.48644e-07	8.23392e-05
RP11-379K17.4	N/A	-2.60688	7.26512e-08	2.16277e-05
RP11-455O6.5	N/A	-2.60877	5.67143e-07	9.85798e-05
SLC2A4	solute carrier family 2 member 4	-2.61549	1.34755e-07	3.48503e-05
FP325317.1	N/A	-2.6156	2.20493e-06	0.00026729
AC010969.1	N/A	-2.61899	1.63692e-07	4.04489e-05
DCAF17	DDB1 and CUL4 associated factor 17	-2.62892	1.29297e-05	0.0010184
RBMS3-AS3	RBMS3 antisense RNA 3	-2.62926	2.11379e-10	2.75572e-07
RP11-92C4.6	N/A	-2.62985	5.52763e-07	9.76556e-05
RP11-1042B17.3	N/A	-2.63711	1.24145e-08	6.29281e-06
RP11-730K11.1	N/A	-2.63897	6.47619e-07	0.000106025
PPP2CB	protein phosphatase 2 catalytic subunit beta	-2.64128	6.8471e-07	0.000109227
SAA2	serum amyloid A2	-2.66172	3.3091e-08	1.22654e-05
ADH1C	alcohol dehydrogenase 1C (class I), gamma polypeptide	-2.66554	2.1442e-08	9.31792e-06
PLIN1	perilipin 1	-2.67265	3.14453e-06	0.00035472
AQP7	aquaporin 7	-2.69135	1.96815e-07	4.60096e-05
ACVR1C	activin A receptor type 1C	-2.72043	1.03638e-09	9.11221e-07
TUSC5	tumor suppressor candidate 5	-2.72331	7.95989e-07	0.000123336
BTNL9	butyrophilin like 9	-2.7267	1.79127e-08	8.06223e-06
MTURN	maturin, neural progenitor differentiation regulator homolog	-2.75915	1.31721e-06	0.000177223
NMUR1	neuromedin U receptor 1	-2.78163	8.42197e-10	7.76609e-07
NSF	N-ethylmaleimide sensitive factor, vesicle fusing ATPase	-2.79281	1.21906e-08	6.29281e-06
TRHDE-AS1	TRHDE antisense RNA 1	-2.80111	6.25069e-09	4.14596e-06
FGFBP2	fibroblast growth factor binding protein 2	-2.81081	1.0071e-06	0.00014314
CTD-2015H3.2	N/A	-2.81515	7.16231e-06	0.000654071
CES1	carboxylesterase 1	-2.82618	6.76502e-06	0.000629963
GYG2	glycogenin 2	-2.83288	8.3224e-07	0.000126873
CLN3	CLN3, battenin	-2.83293	6.21659e-06	0.000595014
CLEC18B	C-type lectin domain family 18 member B	-2.84456	6.05461e-06	0.000580981
DGAT2	diacylglycerol O-acyltransferase 2	-2.84583	4.22689e-06	0.000439655
LINC00954	long intergenic non-protein coding RNA 954	-2.85518	9.33266e-09	5.5022e-06
ADH1A	alcohol dehydrogenase 1A (class I), alpha polypeptide	-2.87385	1.47345e-08	6.96333e-06
CCNDBP1	cyclin D1 binding protein 1	-2.94045	5.61088e-08	1.81308e-05
FABP4	fatty acid binding protein 4	-2.95819	9.1251e-07	0.000135291
BMP2	bone morphogenetic protein 2	-2.97288	5.79273e-10	5.68229e-07
DEFB132	defensin beta 132	-2.99651	3.46375e-09	2.51835e-06
AKR1C3	aldo-keto reductase family 1 member C3	-3.00384	1.7377e-07	4.2059e-05
RELB	RELB proto-oncogene, NF-kB subunit	-3.00569	7.18944e-07	0.000113255
AC068286.1	N/A	-3.01705	9.77701e-07	0.000140254
RNU6-760P	RNA, U6 small nuclear 760, pseudogene	-3.0262	3.03619e-08	1.15902e-05
PQLC2L	PQ loop repeat containing 2 like	-3.04903	6.08466e-08	1.93497e-05
AF146191.4	N/A	-3.0916	5.0754e-08	1.65419e-05
CTC-498J12.1	N/A	-3.09193	6.49855e-07	0.000106025
CSN2	casein beta	-3.106	3.69188e-07	7.3078e-05
SRCAP	Snf2-related CREBBP activator protein	-3.12948	2.33985e-07	5.29717e-05
GPD1	glycerol-3-phosphate dehydrogenase 1	-3.16401	1.38664e-08	6.63603e-06
LEP	leptin	-3.18046	6.17548e-11	1.15276e-07
CA4	carbonic anhydrase 4	-3.24967	3.20808e-08	1.20087e-05
RP11-91K11.2	N/A	-3.25877	1.23311e-08	6.29281e-06
GLYAT	glycine-N-acyltransferase	-3.3701	1.00906e-09	9.08318e-07
RP11-701H16.4	N/A	-3.52903	5.01214e-10	5.12146e-07
PLXNB1	plexin B1	-4.11086	2.51574e-11	6.79375e-08
1 Fold change (FC) values of differentially expressed genes shown as log2 transformed values
2,3 p values and adjusted p values from DEseq2 analysis are shown. Differentially expressed genes were considered as differentially expressed only if p <0.05.

## Sheet: Table S7
Table S7. Differentially expressed genes in Normal TLS neg. versus Normal TLS pos.
Gene	Description	log2FC1	p-value2	p adj.3
MIR6880	microRNA 6880	2.46713	9.34847e-10	1.30252e-05
RP11-701H16.4	N/A	2.33505	3.70692e-07	0.000737837
RNU6-760P	RNA, U6 small nuclear 760, pseudogene	2.28574	6.30543e-07	0.000878535
RP11-66N24.3	N/A	2.14375	1.09883e-06	0.00117769
CEP112	centrosomal protein 112	2.12156	1.32919e-08	9.25981e-05
SLC44A1	solute carrier family 44 member 1	2.04759	8.3667e-06	0.00431753
AP000679.2	N/A	2.04746	3.5496e-06	0.00278327
STRADA	STE20-related kinase adaptor alpha	2.04286	4.13509e-06	0.00278327
POLE	DNA polymerase epsilon, catalytic subunit	2.03186	7.75143e-07	0.000981824
MSH6	mutS homolog 6	2.0225	7.47739e-06	0.00424752
CTC-498J12.1	N/A	1.97185	1.77732e-05	0.00800921
TTC39C-AS1	TTC39C antisense RNA 1	1.96627	7.62133e-06	0.00424752
RP11-159D12.2	N/A	1.95424	3.64062e-06	0.00278327
KDM4C	lysine demethylase 4C	1.95194	2.16255e-05	0.00941587
MKRN1	makorin ring finger protein 1	1.93814	2.48977e-05	0.0102029
LSM11	LSM11, U7 small nuclear RNA associated	1.91435	1.8249e-07	0.000423773
LINC-PINT	long intergenic non-protein coding RNA, p53 induced transcript	1.87072	6.60127e-06	0.00399894
LRRFIP2	LRR binding FLII interacting protein 2	1.85055	2.79222e-05	0.011063
CTD-2587M23.1	N/A	1.84587	6.16205e-05	0.0161992
HOPX	HOP homeobox	1.82373	3.53098e-05	0.0120905
RELB	RELB proto-oncogene, NF-kB subunit	1.80317	7.43914e-05	0.0175836
ASPG	asparaginase	1.79145	2.93786e-05	0.011063
MYPN	myopalladin	1.7733	0.00010428	0.0221555
BANP	BTG3 associated nuclear protein	1.76635	8.32077e-05	0.0186989
TECR	trans-2,3-enoyl-CoA reductase	1.76624	7.87219e-05	0.0179809
SFXN5	sideroflexin 5	1.764	3.55781e-05	0.0120905
RPS6KB1	ribosomal protein S6 kinase B1	1.7634	0.000111867	0.0225909
RN7SL475P	RNA, 7SL, cytoplasmic 475, pseudogene	1.74583	6.90872e-05	0.0171891
ARMC8	armadillo repeat containing 8	1.72956	0.000111876	0.0225909
RP11-21J7.1	N/A	1.72769	0.000119443	0.0234394
RP11-635L1.3	N/A	1.72206	3.17864e-05	0.0116547
F8	coagulation factor VIII	1.71556	0.000164218	0.0269181
GPR158	G protein-coupled receptor 158	1.70409	0.000185099	0.0278732
AC068286.1	N/A	1.70368	0.000185191	0.0278732
CA10	carbonic anhydrase 10	1.68837	0.000217201	0.0290987
TMEFF2	transmembrane protein with EGF like and two follistatin like domains 2	1.67977	0.00019362	0.0283969
AC073657.1	N/A	1.67884	0.000150711	0.0261697
HNRNPU	heterogeneous nuclear ribonucleoprotein U	1.66134	0.000187065	0.0278732
RPL36A	ribosomal protein L36a	1.64315	0.000266346	0.0332523
CTD-2619J13.17	N/A	1.63938	5.06355e-05	0.0147845
ESYT3	extended synaptotagmin 3	1.63884	0.000267298	0.0332523
CYP46A1	cytochrome P450 family 46 subfamily A member 1	1.63859	1.782e-05	0.00800921
RP4-713A8.1	N/A	1.6329	0.000127575	0.0243494
BANP	BTG3 associated nuclear protein	1.60687	0.00049545	0.0442507
PAQR7	progestin and adipoQ receptor family member 7	1.6046	0.00010495	0.0221555
PLXNB1	plexin B1	1.59748	0.000362249	0.0371118
KIFC1	kinesin family member C1	1.59026	0.000154017	0.0261697
CA12	carbonic anhydrase 12	1.58509	0.000216604	0.0290987
AC010731.2	N/A	1.58473	0.000534632	0.045578
CA6	carbonic anhydrase 6	1.5794	0.000465852	0.0435619
GPR153	G protein-coupled receptor 153	1.56908	0.000122328	0.0236722
FAM53C	family with sequence similarity 53 member C	1.56353	0.000289122	0.0341925
TRIM9	tripartite motif containing 9	1.56087	7.93134e-06	0.00425028
RN7SKP159	RNA, 7SK small nuclear pseudogene 159	1.55714	0.000583976	0.047122
SLC24A4	solute carrier family 24 member 4	1.55535	0.000292034	0.0341925
NUP88	nucleoporin 88	1.54724	7.20048e-05	0.0175836
PCA3	prostate cancer associated 3 (non-protein coding)	1.54448	0.000207959	0.0289964
RNU6-948P	RNA, U6 small nuclear 948, pseudogene	1.54172	0.000616148	0.0490559
AC093690.1	N/A	1.5396	0.000330414	0.0356506
CLTCL1	clathrin heavy chain like 1	1.53679	0.000326457	0.0356506
YWHAZ	tyrosine 3-monooxygenase/tryptophan 5-monooxygenase activation protein zeta	1.53457	0.000159305	0.0267421
RAD51B	RAD51 paralog B	1.53082	0.000530449	0.045578
COX19	COX19, cytochrome c oxidase assembly factor	1.51627	0.000202947	0.0289843
TRPM3	transient receptor potential cation channel subfamily M member 3	1.5103	0.000170706	0.0273385
NIPAL4	NIPA like domain containing 4	1.50367	0.000300987	0.0345195
CDC14B	cell division cycle 14B	1.48151	0.000188049	0.0278732
MUC4	mucin 4, cell surface associated	1.48001	0.000299692	0.0345195
EIF2S3L	Putative eukaryotic translation initiation factor 2 subunit 3-like protein	1.46714	0.000252169	0.0319406
ZNF483	zinc finger protein 483 [Source:HGNC Symbol;Acc:HGNC:23384]	1.45421	0.000403782	0.039877
NPEPPS	aminopeptidase puromycin sensitive	1.44417	0.000498801	0.0442662
IL10RA	interleukin 10 receptor subunit alpha	1.43426	0.000325577	0.0356506
RP11-595B24.1	N/A	1.42884	0.000640987	0.0496431
PRSS23	protease, serine 23	1.42601	3.6568e-05	0.012131
NBEAL1	neurobeachin like 1	1.41453	4.28219e-05	0.0135969
PPFIBP1	PPFIA binding protein 1	1.40623	0.000566055	0.0469455
RFX1	regulatory factor X1	1.3875	0.000221499	0.0291631
LGI1	leucine rich glioma inactivated 1	1.38155	0.000472081	0.0438225
ZNF787	zinc finger protein 787	1.3809	0.000344777	0.0361186
ZNF19	zinc finger protein 19	1.36109	0.00054208	0.045578
PART1	prostate androgen-regulated transcript 1 (non-protein coding)	1.353	0.000419644	0.0406035
CADM3	cell adhesion molecule 3	1.28694	0.000232273	0.0302455
C1ORF140	uncharacterized LOC400804	1.28171	4.33833e-07	0.000755575
HNRNPL	heterogeneous nuclear ribonucleoprotein L	1.24845	0.000489986	0.0442507
CEP63	centrosomal protein 63	1.17438	0.000569744	0.0469719
SPTBN5	spectrin beta, non-erythrocytic 5	1.16625	9.40247e-05	0.0204695
AC005550.3	N/A	1.15876	0.000436988	0.0414187
UQCRHL	ubiquinol-cytochrome c reductase hinge protein like	1.1372	0.000337571	0.0359036
LINC01278	long intergenic non-protein coding RNA 1278	1.12653	0.000584017	0.047122
RP11-491F9.3	N/A	1.11239	0.000417399	0.0406035
SRRM4	serine/arginine repetitive matrix 4	1.0832	0.000176941	0.0277693
LINC00662	long intergenic non-protein coding RNA 662	1.05869	0.000107808	0.0224192
RP11-196G18.3	N/A	1.05475	0.00036221	0.0371118
TRANK1	tetratricopeptide repeat and ankyrin repeat containing 1	1.02669	0.000141609	0.0256238
RP5-998N21.4	N/A	0.972897	6.81389e-05	0.0171891
USP53	ubiquitin specific peptidase 53	0.961425	0.000129677	0.024416
RP11-43F13.3	N/A	-0.950317	4.39475e-06	0.00278327
RNF213	ring finger protein 213	-0.976286	0.000248797	0.0318027
RBMX2	RNA binding motif protein, X-linked 2	-1.01543	0.000203865	0.0289843
NINJ1	ninjurin 1	-1.02953	0.000624272	0.0491411
ANKFY1	ankyrin repeat and FYVE domain containing 1	-1.03731	0.000590736	0.047303
VASP	vasodilator-stimulated phosphoprotein	-1.05891	0.000641338	0.0496431
HIC1	HIC ZBTB transcriptional repressor 1	-1.0733	0.000302259	0.0345195
MTA3	metastasis associated 1 family member 3	-1.08102	0.000113806	0.0226522
RP5-1014D13.2	N/A	-1.09167	0.000632246	0.0494892
RNPS1	RNA binding protein with serine rich domain 1	-1.0975	0.000139816	0.0256238
PTCHD4	patched domain containing 4	-1.09758	0.000285909	0.0341925
ICA1	islet cell autoantigen 1	-1.10024	0.000622838	0.0491411
CATIP	ciliogenesis associated TTC17 interacting protein	-1.11043	0.00064573	0.0497069
APOE	apolipoprotein E	-1.11276	0.000332633	0.0356506
GGA1	golgi associated, gamma adaptin ear containing, ARF binding protein 1	-1.13249	0.000208113	0.0289964
SERPINH1	serpin family H member 1	-1.14937	7.64617e-05	0.0177557
FXYD7	FXYD domain containing ion transport regulator 7	-1.15341	0.000281179	0.0341925
CSPP1	centrosome and spindle pole associated protein 1	-1.16279	0.000546109	0.045578
RP11-433M22.1	N/A	-1.17115	0.000518531	0.0454822
PFN2	profilin 2	-1.18109	0.000169998	0.0273385
TYMP	thymidine phosphorylase	-1.18144	0.000153313	0.0261697
FCN1	ficolin 1	-1.19249	0.000488041	0.0442507
LINC01204	long intergenic non-protein coding RNA 1204	-1.21695	2.86357e-05	0.011063
RP11-353N4.6	N/A	-1.22401	0.000212944	0.0290987
ZFYVE16	zinc finger FYVE-type containing 16	-1.24369	0.000289137	0.0341925
CTC-487M23.5	N/A	-1.24387	0.000213774	0.0290987
GINS1	GINS complex subunit 1	-1.25603	7.44585e-05	0.0175836
NFE2L3	nuclear factor, erythroid 2 like 3	-1.27399	0.000355535	0.0369677
SREBF1	sterol regulatory element binding transcription factor 1	-1.27831	0.000367691	0.0371235
ADRB1	adrenoceptor beta 1	-1.28337	0.000448324	0.042206
PPP1R9B	protein phosphatase 1 regulatory subunit 9B	-1.28789	6.30491e-08	0.000292821
AP2A1	adaptor related protein complex 2 alpha 1 subunit	-1.30018	0.00014998	0.0261697
MYH11	myosin heavy chain 11	-1.30465	0.000177382	0.0277693
LPAR4	lysophosphatidic acid receptor 4	-1.30668	0.000280885	0.0341925
LRPPRC	leucine rich pentatricopeptide repeat containing	-1.31026	0.000487912	0.0442507
LIMD2	LIM domain containing 2	-1.32435	5.48793e-05	0.0152927
EVI5L	ecotropic viral integration site 5 like	-1.32986	5.85592e-05	0.0159982
AC002044.4	N/A	-1.33931	2.70519e-06	0.00251276
CTD-3131K8.3	N/A	-1.33973	0.000546295	0.045578
BIRC3	baculoviral IAP repeat containing 3	-1.34552	5.09336e-05	0.0147845
ITGAL	integrin subunit alpha L	-1.36053	4.49979e-05	0.0139323
AF127936.3	N/A	-1.4127	4.33696e-06	0.00278327
SNORA77	Small nucleolar RNA SNORA77	-1.42263	0.000317271	0.0356495
RP11-206L10.9	N/A	-1.4236	0.00014405	0.0257313
FLYWCH1	FLYWCH-type zinc finger 1	-1.42602	0.000329425	0.0356506
CORO7	coronin 7	-1.4599	0.000430202	0.0410548
FFAR1	free fatty acid receptor 1	-1.47764	3.49428e-05	0.0120905
RP11-96C23.9	N/A	-1.48574	0.000240371	0.0310101
LILRA4	leukocyte immunoglobulin like receptor A4	-1.4944	9.08566e-05	0.0200937
RNU4-58P	RNA, U4 small nuclear 58, pseudogene	-1.50226	0.000527777	0.045578
C1ORF147	chromosome 1 open reading frame 147	-1.50579	0.000290718	0.0341925
RNU4-2	RNA, U4 small nuclear 2	-1.53305	0.000493369	0.0442507
ESCO2	establishment of sister chromatid cohesion N-acetyltransferase 2	-1.5976	4.60814e-05	0.0139577
CXCL13	C-X-C motif chemokine ligand 13	-1.61237	0.000365592	0.0371235
RP11-1149M10.2	N/A	-1.68868	1.70888e-05	0.00800921
IFT22	intraflagellar transport 22	-1.71141	2.42396e-05	0.0102029
CD52	CD52 molecule	-1.71919	1.0556e-06	0.00117769
BOP1	block of proliferation 1	-1.78365	6.48421e-05	0.0167305
CXCL10	C-X-C motif chemokine ligand 10	-1.85848	1.15402e-05	0.00574251
IFNA14	interferon alpha 14	-2.21095	1.72503e-07	0.000423773
1 Fold change (FC) values of differentially expressed genes shown as log2 transformed values
2,3 p values and adjusted p values from DEseq2 analysis are shown. Differentially expressed genes were considered as differentially expressed only if p <0.05.

## Sheet: Table S8
Table S8. Differentially expressed genes in TLS pos. tumors compared to TLS neg. tumors
Gene	Description	log2FC1	p-value2	p adj.3
CXCL10	C-X-C motif chemokine ligand 10	2.07385	1.74652e-06	0.00232986
NDC80	NDC80, kinetochore complex component	2.02006	6.28311e-07	0.00130381
FUT7	fucosyltransferase 7	1.97163	7.12213e-06	0.00511588
CXCL11	C-X-C motif chemokine ligand 11	1.96756	8.2117e-06	0.00568006
LGALS2	galectin 2	1.92872	1.0307e-05	0.00624337
CXCL9	C-X-C motif chemokine ligand 9	1.88051	6.37813e-05	0.0216578
RNU4-2	RNA, U4 small nuclear 2	1.77662	7.38064e-05	0.0229735
RCOR2	REST corepressor 2	1.74867	1.56632e-06	0.0022502
ZNF350	zinc finger protein 350	1.71546	0.000156519	0.0343901
MIR142	microRNA 142	1.65734	2.27936e-06	0.00266059
HIST1H3H	histone cluster 1, H3h	1.63281	0.000145382	0.0331116
ABCA12	ATP binding cassette subfamily A member 12	1.62546	0.000635696	0.0686257
TIFAB	TIFA inhibitor	1.59843	9.92507e-05	0.0276658
CCR7	C-C motif chemokine receptor 7	1.59096	0.000284212	0.0460065
FOXJ1	forkhead box J1	1.57824	0.000289186	0.0460065
NUP155	nucleoporin 155	1.55107	0.00122686	0.0877885
MIR3142HG	MIR3142 host gene	1.5459	5.83289e-07	0.00130381
FASLG	Fas ligand	1.53594	0.000505699	0.0597748
SQLE	squalene epoxidase	1.53579	1.54813e-05	0.00876146
CTLA4	cytotoxic T-lymphocyte associated protein 4	1.53272	0.00015105	0.0335834
UBASH3A	ubiquitin associated and SH3 domain containing A	1.53017	0.000272493	0.0454382
XCL1	X-C motif chemokine ligand 1	1.52107	5.86577e-05	0.0210665
ARPC3	actin related protein 2/3 complex subunit 3	1.51923	0.00011213	0.0288679
MMP12	matrix metallopeptidase 12	1.51233	0.0013005	0.0906271
XCL2	X-C motif chemokine ligand 2	1.50399	0.000145027	0.0331116
STAP1	signal transducing adaptor family member 1	1.44618	0.000315208	0.0474743
TRIP13	thyroid hormone receptor interactor 13	1.44122	0.000672543	0.0703145
C5ORF46	chromosome 5 open reading frame 46	1.43651	0.00108446	0.0844928
CD2	CD2 molecule	1.43304	0.000348092	0.0494313
ITGAL	integrin subunit alpha L	1.43061	6.03528e-05	0.0210665
SLC16A3	solute carrier family 16 member 3	1.41977	0.00100322	0.0832715
GZMA	granzyme A	1.4148	0.000291724	0.0460065
C1ORF186	chromosome 1 open reading frame 186	1.41246	0.000150342	0.0335834
MIR155HG	MIR155 host gene	1.38329	7.56849e-05	0.023172
CD244	CD244 molecule	1.37031	0.00109588	0.0844928
TMEM92	transmembrane protein 92	1.35915	0.000760229	0.0743352
SCML4	sex comb on midleg-like 4	1.32906	0.000133825	0.0320425
MNX1-AS1	MNX1 antisense RNA 1	1.3278	0.000456903	0.0580484
GINS1	GINS complex subunit 1	1.3137	0.000107624	0.0284573
SHISA8	shisa family member 8	1.30808	0.00141104	0.0947154
MELTF	melanotransferrin	1.30327	0.000807904	0.0766922
IFI44L	interferon induced protein 44 like	1.29012	0.00012756	0.0309391
E2F1	E2F transcription factor 1	1.27804	0.000407986	0.0527743
KLHL18	kelch like family member 18	1.27763	0.000486736	0.0587181
OAS2	2'-5'-oligoadenylate synthetase 2	1.27043	0.00113121	0.0847261
LIMD2	LIM domain containing 2	1.25395	0.000703526	0.0714079
SECTM1	secreted and transmembrane 1	1.25042	0.000276218	0.0456518
GBP4	guanylate binding protein 4	1.24505	0.000480046	0.0587181
PAPPA2	pappalysin 2	1.24002	0.000596709	0.0659417
LINC00877	long intergenic non-protein coding RNA 877	1.23973	0.00133444	0.0916251
RANGAP1	Ran GTPase activating protein 1	1.23293	0.00152663	0.0984791
ARHGAP11A	Rho GTPase activating protein 11A	1.22668	0.00115384	0.0848391
LMBR1	limb development membrane protein 1	1.19677	0.00109791	0.0844928
TAP1	transporter 1, ATP-binding cassette, sub-family B (MDR/TAP)	1.19075	0.00172214	0.099753
GBP1	guanylate binding protein 1	1.17685	0.00158634	0.099439
OCIAD2	OCIA domain containing 2	1.17177	0.000855516	0.0783407
GNL2	G protein nucleolar 2	1.14735	0.00178161	0.0999857
KIAA0125	KIAA0125	1.14204	6.53651e-05	0.0217993
ITGA1	integrin subunit alpha 1	1.13283	0.00132808	0.0916251
IL12RB1	interleukin 12 receptor subunit beta 1	1.10942	0.00105385	0.0844928
TMEM68	transmembrane protein 68	1.08343	0.000163303	0.0346573
E2F2	E2F transcription factor 2	1.08263	0.000887234	0.0789047
PRKCB	protein kinase C beta	1.07578	0.000372905	0.0504665
MRPL48	mitochondrial ribosomal protein L48	1.0737	0.00167018	0.099753
RALY	RALY heterogeneous nuclear ribonucleoprotein	1.06875	0.00142251	0.0948812
ITGB2-AS1	ITGB2 antisense RNA 1	1.05632	0.00125383	0.0886987
ZNF519	zinc finger protein 519	1.02025	0.000986896	0.0825408
LINC01426	long intergenic non-protein coding RNA 1426	0.978164	0.00178278	0.0999857
SCAF4	SR-related CTD associated factor 4	0.961539	2.744e-05	0.0119179
ACRV1	acrosomal vesicle protein 1	0.951667	0.00172522	0.099753
MCCC2	methylcrotonoyl-CoA carboxylase 2	-1.0011	0.00159295	0.099439
RPL41	ribosomal protein L41	-1.00271	8.40684e-05	0.0245322
FAM110C	family with sequence similarity 110 member C	-1.0119	0.00134054	0.0917069
AP2B1	adaptor related protein complex 2 beta 1 subunit	-1.01509	0.000602653	0.0662067
ZNF814	zinc finger protein 814	-1.01662	0.00163297	0.099439
F2RL2	coagulation factor II thrombin receptor like 2	-1.02091	0.000197833	0.0377468
DCAF10	DDB1 and CUL4 associated factor 10	-1.02145	0.00106382	0.0844928
SYNGR1	synaptogyrin 1	-1.02394	0.00169322	0.099753
MYLIP	myosin regulatory light chain interacting protein	-1.02792	0.00075993	0.0743352
TGFB3	transforming growth factor beta 3	-1.02957	0.00105127	0.0844928
ZNF91	zinc finger protein 91	-1.03974	0.00016696	0.0350352
ADIPOR2	adiponectin receptor 2	-1.04246	0.00109047	0.0844928
GRIK3	glutamate ionotropic receptor kainate type subunit 3	-1.04624	0.0009021	0.0794699
DDX17	DEAD-box helicase 17	-1.04713	0.000172469	0.0356566
NPNT	nephronectin	-1.04766	0.00056545	0.0636165
SMIM14	small integral membrane protein 14	-1.0507	5.20079e-07	0.00130381
PHF3	PHD finger protein 3	-1.05915	0.000312422	0.0474373
LARP1B	La ribonucleoprotein domain family member 1B	-1.05935	1.82651e-05	0.00897683
PIK3R1	phosphoinositide-3-kinase regulatory subunit 1	-1.06177	0.000743901	0.0743352
THSD4	thrombospondin type 1 domain containing 4	-1.06522	4.54538e-05	0.0173244
RBM33	RNA binding motif protein 33	-1.0658	0.00173432	0.0999694
HMGB1	high mobility group box 1	-1.06922	0.000929916	0.0807773
MKRN2	makorin ring finger protein 2	-1.0705	0.00118791	0.0869754
FAM171B	family with sequence similarity 171 member B	-1.07764	0.00155563	0.099439
ARPP19	cAMP regulated phosphoprotein 19	-1.10047	0.000322855	0.0482371
NEBL	nebulette	-1.11661	0.00012321	0.030681
PLA2G12A	phospholipase A2 group XIIA	-1.11748	1.53132e-06	0.0022502
ACADSB	acyl-CoA dehydrogenase, short/branched chain	-1.13105	0.000529047	0.0616521
CCPG1	cell cycle progression 1	-1.13499	0.000582038	0.0650839
KIF16B	kinesin family member 16B	-1.1557	0.000202114	0.0377468
CHPT1	choline phosphotransferase 1	-1.15641	1.91812e-05	0.00918534
FOXA1	forkhead box A1	-1.18838	0.000494297	0.0589831
TBC1D9	TBC1 domain family member 9	-1.19354	0.00108463	0.0844928
VWA8	von Willebrand factor A domain containing 8	-1.19886	2.92643e-06	0.00321494
SPR	sepiapterin reductase (7,8-dihydrobiopterin:NADP+ oxidoreductase)	-1.22093	0.00161492	0.099439
IKBKB	inhibitor of kappa light polypeptide gene enhancer in B-cells, kinase beta	-1.22425	0.000200823	0.0377468
REEP5	receptor accessory protein 5	-1.23596	8.37678e-05	0.0245322
ADCY1	adenylate cyclase 1	-1.24787	0.000985082	0.0825408
SCG2	secretogranin II	-1.25237	0.000245236	0.0428041
NCL	nucleolin	-1.25579	0.000645909	0.0693275
ADAMTS15	ADAM metallopeptidase with thrombospondin type 1 motif 15	-1.25618	0.00122538	0.0877885
ENTPD5	ectonucleoside triphosphate diphosphohydrolase 5	-1.27064	0.000818068	0.0767751
HOXB5	homeobox B5	-1.27746	0.000969568	0.081935
NKX3-1	NK3 homeobox 1	-1.28727	0.000471135	0.0587181
MAGED2	MAGE family member D2	-1.29191	0.000770791	0.0745871
SEC24D	SEC24 homolog D, COPII coat complex component	-1.29696	3.49923e-05	0.0142069
IRX2	iroquois homeobox 2	-1.30515	0.00143909	0.0956455
PLN	phospholamban	-1.31251	0.00110349	0.0844928
DPY19L2	dpy-19 like 2	-1.3144	2.60324e-05	0.0116528
STARD5	StAR related lipid transfer domain containing 5	-1.31806	5.87574e-06	0.00457231
GLRX	glutaredoxin	-1.31953	0.000383279	0.0514973
GSTT2B	glutathione S-transferase theta 2B (gene/pseudogene)	-1.3225	0.00170537	0.099753
EIF2AK4	eukaryotic translation initiation factor 2 alpha kinase 4	-1.33285	0.00141495	0.0947154
GALNT7	polypeptide N-acetylgalactosaminyltransferase 7	-1.34481	0.00013822	0.032676
ENPP5	ectonucleotide pyrophosphatase/phosphodiesterase 5	-1.34719	0.000658278	0.0699716
UBXN10-AS1	UBXN10 antisense RNA 1	-1.35439	0.000349375	0.0494313
RABEP1	rabaptin, RAB GTPase binding effector protein 1	-1.36105	4.98991e-08	0.000465957
INVS	inversin	-1.36525	0.000767571	0.0745871
HOXB3	homeobox B3	-1.36807	0.000161372	0.0346411
PPP1R3C	protein phosphatase 1 regulatory subunit 3C	-1.38275	0.0003983	0.0525865
NRIP3	nuclear receptor interacting protein 3	-1.38567	0.0013338	0.0916251
MATN3	matrilin 3	-1.39265	0.00151398	0.0981908
SHROOM3	shroom family member 3	-1.40853	3.46313e-06	0.00359319
NEURL1	neuralized E3 ubiquitin protein ligase 1	-1.42716	0.000177605	0.0356661
SARS	seryl-tRNA synthetase	-1.42926	0.00152918	0.0984791
ENTPD5	ectonucleoside triphosphate diphosphohydrolase 5	-1.4482	0.00105962	0.0844928
CELSR2	cadherin EGF LAG seven-pass G-type receptor 2	-1.44878	0.000367866	0.0504665
KIAA1109	KIAA1109	-1.46253	0.00123241	0.0878493
ZNF552	zinc finger protein 552	-1.47935	0.000338961	0.0494007
PREX1	phosphatidylinositol-3,4,5-trisphosphate dependent Rac exchange factor 1	-1.48967	3.86348e-05	0.015352
CCDC160	coiled-coil domain containing 160	-1.49362	0.000256196	0.044303
AKR7A3	aldo-keto reductase family 7 member A3	-1.4972	0.000549926	0.0633976
AGR2	anterior gradient 2, protein disulphide isomerase family member	-1.49992	0.00131527	0.0913161
FLJ43879	FLJ43879 protein	-1.57151	0.000868983	0.0783407
NTNG1	netrin G1	-1.6097	0.000142457	0.0331116
AZGP1	alpha-2-glycoprotein 1, zinc-binding	-1.63661	0.000227161	0.0411889
DCLK1	doublecortin like kinase 1	-1.65124	0.00017735	0.0356661
HPX	hemopexin	-1.65162	0.0011425	0.0847261
RET	ret proto-oncogene	-1.72765	0.000339936	0.0494007
ART4	ADP-ribosyltransferase 4	-1.75416	0.000487327	0.0587181
SYT13	synaptotagmin 13	-1.77985	0.0002634	0.0447206
CYBRD1	cytochrome b reductase 1	-1.78592	1.60531e-05	0.00881787
NPY1R	neuropeptide Y receptor Y1	-1.78621	0.000399833	0.0525865
FAM234B	family with sequence similarity 234 member B	-1.79028	5.40579e-07	0.00130381
TMEM26	transmembrane protein 26	-1.83786	9.02022e-08	0.000561539
PHGR1	proline, histidine and glycine rich 1	-1.87788	9.88869e-05	0.0276658
MT1HL1	metallothionein 1H-like 1	-1.89443	2.33411e-05	0.010898
PGR	progesterone receptor	-1.92342	9.28471e-07	0.00173401
SEC14L2	SEC14 like lipid binding 2	-2.03764	6.01794e-07	0.00130381
NDP	NDP, norrin cystine knot growth factor	-2.05263	6.0912e-05	0.0210665
PCDH11X	protocadherin 11 X-linked	-2.14321	5.16852e-06	0.00457231
SERPINA3	serpin family A member 3	-2.18181	1.01426e-05	0.00624337
DNAJC12	DnaJ heat shock protein family (Hsp40) member C12	-2.33105	2.25926e-07	0.00105485
1 Fold change (FC) values of differentially expressed genes shown as log2 transformed values
2,3 p values and adjusted p values from DEseq2 analysis are shown. Differentially expressed genes were considered as differentially expressed only if p <0.05.
