# Supplementary material for: ICAM1 expression is induced by proinflammatory cytokines and associated with TLS formation in aggressive breast cancer subtypes
Source: Sci Rep. 2018 Aug 6;8:11720. doi: 10.1038/s41598-018-29604-2 (PMC6079003; doi:10.1038/s41598-018-29604-2)
Supplement: Supplementary file 3 — Dataset2 [file 41598_2018_29604_MOESM3_ESM.xlsx]

## Sheet: Table S9
Table S9. Gene list Figure 4a
							215	69	197	32	116	232	308
							MMP1	C2ORF48	RET	OR2B6	NUP155	EXOC3	RP11-53O19.1
							EPYC	CCR7	CLEC3A	PRELID2	AC009950.2	MKRN1	NDP
							RNU2-27P	RP5-998N21.10	MUC5B	C11ORF1	HOTAIR	LINC00524	RP11-53O19.2
							COL11A1	SMIM22	RP11-459E5.1	OR2B2	RP11-166A12.1	ARHGEF15	GSTK1
							CST4	RP11-295K3.1	AC093642.3	ALAD	HIST1H4H	RP11-407N17.5	MIR548AC
							MMP13	EPHA8	CST9L	FEZF1-AS1	CXCL9	RP11-1C8.7	ADORA2B
							KISS1R	HIST1H2BL	GALNT5	RP11-417B4.2	HOXC13	RN7SKP227	SERPINA3
							IBSP	CXCL11	RP11-483I13.2	PLAC1	NDC80	LYPD1	GREB1L
							HIST1H2BD	IL2RB	RP11-131J3.1	TBX18-AS1	HIST1H1E	RNU6-948P	PCP2
							HIST2H2AA3	LONRF1	TFF1	GRIA2	OLIG1	RP11-352B15.2	DCLK1
							HIST2H2AA4	LINC00404	SPECC1L	RNF103	STRN4	HIST2H3C	AP000439.3
							INHBA	H2BFS	TSPAN1	VWA3B	SPTSSB	HIST2H3A	C4B
							MMP9	HIST1H2BK	DNAJC12	BUB1	LINC00906	SGO1	NADSYN1
							LRRC15	HIST1H2BM	GALNT7	RP11-400N13.3	UBA52	MMP8	PPP4R4
							ZNF236	CD80	FOXA1	ROBO2	HIST1H2AG	SMG6	RP11-323P17.2
							RP11-13J10.1	AC013463.2	KIAA1109	RP11-449L23.2	TPM3	CYP24A1	TPH1
							CEACAM6	ZNF432	INSM1	RP11-426C22.5	PKP3	CLEC18B	CST9
							EDNRB-AS1	GAS8	ATP1A4	SUGP2	KIF18A	SEC14L1	XBP1
							SYNDIG1	SAMHD1	RP11-467L19.14	RASSF7	CXCL13	HPN	LL22NC03-75H12.2
							MATN3	RP11-498E2.9	RP11-126H7.4	ERI1	TYMS	ARSD	SCGB2A2
							HIST2H2BE	RRP12	MAGEE2	POT1-AS1	CDCA5	AC005324.7	PHGR1
							CST6	RPF1	AGR2	RNASE2	RP11-399C16.3	RP11-434D2.12	THAP3
							HIST1H3H	PHLDA2	SDR16C5	MYBL1	C10ORF82	AC073928.2	KRT19
							LAMP5	RP5-1120P11.1	CACNA1D	CTD-2296D1.4	LRRC46	MMP19	LA16C-313D11.12
							CYP4Z1	CA2	AGR3	DZIP1	TRIP13	IGLV3-25	SDS
							NEK2	UBXN10	CAPN13	SP110	CD24	NRN1	CST1
							WNK2	PODXL2	PPP2R2C	RP11-13P5.2	RCOR2	CTB-162J7.1	CTSD
							LPAR4	CLEC6A	AKR7A3	MNAT1	FAM169B	GPR158	NAT1
							COL1A2	RP11-1399P15.1	SARS	ATF5	RPF2	C5ORF49	MRPS30
							RP11-138I1.2	RNF223	PARP3	KDM4C	UGT3A1	NPHP1	HDAC6
							ESM1	SPPL2B	SERPINE1	SLC4A8	PARPBP	CTB-147C13.1	RP4-613B23.1
							KIF4A	DIS3L2	GPRC5A	ATPIF1	LBX2	SLC32A1	USP40
							ATG16L1	FOXC2-AS1	CORO1C		TESMIN	MPP1	EFCAB11
							RP11-100K18.1	SMIM1	FAM122B		TMED3	TYRP1	AP004372.1
							SYT13	RFX1	S100P		AC017002.1	HIST1H4E	FAM102A
							CDK4	SARNP	FSIP1		MROH1	S100A7A	FOXA3
							KIF26B	RAC2	MBOAT2		SLC8A3	RN7SL159P	MAPT-IT1
							COL1A1	ANKRD30B	ZNF552		OAS1	ITGB3BP	SEC14L2
							SFN	MS4A7	IL1R2		IGHG4	RNASEH2B-AS1	SYT12
							CST2	AL353997.3	HRASLS2		IGHG3	FANCG	ART4
							KCNF1	ERP27	GALNT6		IGHG2	RP11-701H16.4	HIST1H4B
							DEGS2	PRR15L	RP3-428L16.2		CDC6	RN7SL499P	MLPH
							AC078942.1	TRBC1	KRT8		TMEM182	RP11-80K6.2	CEP170
							EDN2	XRCC5	COX6C		FAM72C	CTA-384D8.34	TNIK
							RP1-269M15.3	STMN1	DLX2		CKAP2	MOGAT2	RP11-292B1.2
							SF3B2	ROPN1B	SLC39A6		GPRIN1	DNAJC5B	RP11-440I14.3
							HOMEZ	BAMBI	PRR15		PHEX-AS1	TPRN	KCNMA1
							CLPSL1	RP11-23P13.4	CLEC5A		MIR210HG	SLC44A1	SPON2
							GINS2	LINC00668	IGHG1		PRR5	LCN12	RP5-907D15.4
							CTXN1	CD1A	CCDC160		LGALS2	CEP112	RP11-887P2.5
							RN7SKP286	DNAI1	MUC1		FCGR3A	LINC01291	GLRX
							CEP55	MRPS22	RP11-359K18.3		FCGR3B	RP11-553L6.2	IL11
							PITX1	NTNG1	COL3A1		PTK7	OTULIN	LRRN1
							PBK	GK2	LRG1		NRDE2	ST8SIA6-AS1	PGR
							RP11-566H8.3	TEX9	LINC00922		SBK1	SS18	RP6-74O6.2
							HIST1H2BH	VAMP2	VAV3		FCGR1B	RAD51B	TTC6
							MMP10	LINC00426	SKAP1		TMX1	SPINK8	BORCS8
							LRP2	SCX	UBALD1		KIF4B	RP11-196G18.3	RP11-465B22.8
							LINC01049	RP11-861E21.2	DENND1B		CAV1	USP17L7	INVS
							WEE2-AS1	EPCAM	ICA1		CD3G	ACP5	RP11-123K19.1
							KIFC1	HDAC1	SLC22A15		CDT1	PCNX2	NEURL1
							AL050303.10	CTD-2349P21.11	CACNG4		CD96	SHISA8	RP11-98D18.17
							CCNB1	TSPAN16	SHB		DIAPH3	TSSC1	FRAS1
							SHISA2	F2RL1	TAOK2		GDF15	FANCA	GOLM1
							LDLRAD4	RP1-78O14.1	RAB31		HPS3	SPATA17	FAM159A
							BUB1B	CYSRT1	COL8A1		OAS2	PITPNM3	SORD
							ZNF124	KIF1B	UBXN10-AS1		FOXJ1	EFCAB13	MCCC2
							ZG16B	CLECL1	DOCK1		KLHDC4	FHAD1	RP11-150O12.6
							HIST1H4J	MIR155HG	CELSR2		POP4	PAPPA2	NUCB2
							HIST1H4K		RP13-638C3.5		CST7	BAIAP2	SRPRB
							WISP1		SHROOM1		NDST2	RP1-151F17.2	NGLY1
							HIST1H2BG		ENOSF1		RP11-443B20.1	RTKN2	TBC1D9
							ASH1L		RASEF		MMP12	ENAM	RP11-329E24.6
							SKA1		ADAMTS16		UHRF2	TACC1	SHROOM3
							CXCL10		TEX41		FAM72D	GRK2	PRKAR1A
							CD177		DRAIC		CTD-2582D11.1	GRIFIN	RUNX1
							NOS1AP		SCT		CIB1	AP001058.3	PKN2
							CKS2		RNU1-106P		YY1	LINC00487	RP11-800A3.4
							HIST1H1C		HPX		TMEM106C	HIST2H2AC	BCL3
							HIST3H2A		MAGED2		E2F2	RP11-80I3.1	NREP
							PTK6		FAM189A1		RP11-18H7.1	AC092198.1	KCNK6
							RP11-32B5.8		RP11-321G12.1		KHDRBS1	BRIP1	HOXB3
							EPN3		CILP		TNFRSF11B	ST20	RP11-354E11.2
							EFNA3		LRRC26		HS1BP3	MYO19	NUP62CL
							HIST1H2AC		RP11-844G16.3		TMEM8A	AC133644.2	CD52
							GABRD		POLR3K		CLDN1	NDUFB2	LUZP2
							NUP210		ERBB3		ST8SIA6	FLJ37035	LINC00689
							RP4-533D7.5		SLC9A3R1		CCDC167	RP11-331F9.3	ISOC2
							CENPF		SSFA2		KIAA1644	RUNDC3A	IGFL1
							PLAUR		LCA5L		ZIC1	DNAH5	RNU1-136P
							SIX4		RP11-757F18.5		E2F1	RP11-153I24.4	EVL
							OLR1		TNFAIP6		PLCE1-AS2	RNF165	IZUMO1R
							HIST2H4A		C16ORF71		SOWAHD	CTD-2227E11.1	TMEM2
							ANXA9		TFAP2A		AC069513.4	HSPA6	RNU6-611P
							NPNT		CFB		CTPS1	GS1-393G12.14	RAB27B
							ANOS1		CCDC74B		CTD-2012J19.3	CTD-3128G10.7	HS3ST3B1
							XRCC2		AFF3		BIK	LINC01063	PRSS23
							C4A-AS1		FKBP4		AC115522.3	CCDC87	SORL1
							C4B-AS1		ELOVL2		SPIRE2	HOXC11	ASRGL1
							UGCG		DNAJC1		C9ORF106	RP11-421E14.2	RP11-85I21.1
							GATA3		GPRC5C		LA16C-380H5.3	RP11-429J17.7	MAN1B1
							VWA1		GPC4		ANKRD22	ZNF581	TFRC
							MISP		LINC01515		BANF1	FAM3B	ATP1A1
							SQLE		UQCRQ		LRRC10B	NAV1	USP6
							SLC44A5		ADTRP		GTSE1	PADI3	HTRA3
							USP2		EVA1B		AMIGO3	PKP4	RP11-9E17.1
							EPPK1		CTD-2008L17.2		SGO2	P4HTM	HIST1H2BA
							MAL2		MSI2		RP11-139H14.5	TARBP1	VCAN
							CAPS		SPINT2		LYPD8	RP11-305P22.9	BHLHE40
							RORC		CD2BP2		MLLT11	SGSM3	TFAP2B
							IQGAP3		NKX3-1		GRM6	EPS8	ARHGEF10L
							HAUS8		SCG2		CTTN	NOL10	FAM135B
							SLC12A7		C4A		NHLH2	CECR2	ALCAM
							PAQR3		RP11-545E17.3		RP11-307C12.11	RP11-61J19.3	TRIM14
							CA12		CCDC43		TRMU	ARFIP2	IRX2
							SMCR2		U47924.27		OAS3	SLC2A13	RP4-569M23.2
							HOXC10		RP11-242F24.1			RP11-214K3.21	RP5-1180D12.1
							AMH		C5ORF42			SLC45A3	FBXL18
							MAP6D1		HAMP			EPHX4	EPHA1
							AC105402.4		TRIP6			RP11-439A17.9	RP11-4L24.4
							SLC24A2		ELP2			RAB33A	FGF14
							SOWAHA		RP11-53B2.6			CDK2AP1	TMEM30B
							ROR1		AARD			ERBB2	ZNF213-AS1
							AQP4-AS1		ENPP5			RP11-849N15.3	CDK5RAP1
							AC093642.1		NPIPA7			RAB29	RP11-17G2.1
							TTBK2		SPINT1			RP11-476D10.1	RP11-533E19.7
							KRT18		TPRG1			LOXL2	MREG
							RP11-473M20.11		SCUBE3			COA4	KIAA1324
							ADAMTS4		CTD-2015H6.3			RP11-44K6.4	FAM234B
							RP3-395M20.12		NPIPA5			LINC00511	RALGPS2
							DUSP28		TRPM2-AS			HELLS	ENHO
							WFDC9		SPATA24			UBE2T	MMP14
							PVT1		CDS1			RP11-654D12.3	TIFA
							UBE2S		ITGA11			LINC00877	RP11-44F14.10
							KCNK15		CAPN8			OXSR1	CTD-2240J17.2
							WNT7B		VWA2			RP3-508I15.9	SLC37A2
							MCM2		TUBA3D			MYCN	PAIP1
							ST14		RP11-1212A22.4			LINGO4	DSP
							ASF1B		SLC16A6			CTD-2020K17.1	RP4-568C11.4
							SSPO		RP11-347C12.11			SNRPB	PSEN1
							GINS1		PODNL1			DAP	MFSD6L
							SMYD3		EVPL			MMS22L	PIK3R2
							RP11-138E9.2		CISH			LRP8	RP11-421M1.8
							FOXO6		MXRA5			RP11-184M15.1	WNT4
							NPTX2		HSD17B7			EFCAB3	RP11-102G14.1
							GPR143		CTD-2396E7.11			TM9SF4	ZNF623
							SAPCD2		SLC40A1			RP11-508O18.1	CRACR2A
							EGLN3		EFEMP2			SLC35A5	CERKL
							RP11-514D23.1		TUBA3E			LIMD1	TMEM26
							PARD6B		CAMK2N1			BOP1	DUSP4
							RRS1-AS1		RP11-532F12.5			INTS1	RP11-53O19.3
							ZNF28		RP11-166B2.1			U2AF2	LILRA4
							RP5-1198O20.4		GMIP			CCDC88A	FAM84B
							NEIL3		NECTIN4			PLXNA3	CTD-2358C21.4
							PBX1		SIX2			PHF20L1	ATAD3C
							HIST1H3E		PLEKHD1			ANXA2	ACE
							HIST1H3F		THBS1			RMI2	LINC01426
							SFRP2		HKR1			NUDT16L1	CYYR1-AS1
							ADAM12		AC138969.4			SRPK3	PPP1R3C
							ASCL2		SIAH2			APLN	RP11-560F18.1
							LA16C-380H5.5		HPRT1			USP18	PDE6B
							GPR160		SHISA9			RP11-500C11.3	PINLYP
							ECE2		C6ORF141			SIN3B	TCEB3
							TRIB3		TMEM158			SOX11	RN7SL118P
							CTB-118N6.2		SLITRK6			TSC22D1	CPEB3
							CCDC126		L3MBTL4-AS1			RP11-443B7.1	WDR26
							ZNF85		SIDT1			FANCC	FAM105A
							KIF11		NIPSNAP1			PHTF1	ITGB2
							ATP6AP1		MAPKAPK2			ATP1B4	TMEM165
							RP11-227D2.3		RP11-353N14.2			PTTG2	FAM209B
							DGUOK-AS1		ATP6V1G1			AF213884.2	TMEM63A
							PDLIM7		SYCE3			RP4-742C19.13	ZNF785
							LL0XNC01-7P3.1		CPA3			RIPK2	ELF3
							PDK3		INPP4B			RPL18A	ANKRD50
							GRHL2		CTD-2517O10.6			CNGB1	ASPHD2
							RCC2		LINC00504			CNOT9	MYO5B
							ABRACL		SPR			CTC-526N19.1	C6ORF132
							RARA		CYP2B6			TMEM242	ENTPD5
							MFSD3		TGFB3			AGMAT	DPP6
							CABIN1		PREX1			MEX3A	PIGW
							CBX4		CDCP1			BRCA2	DDX56
							TSPAN13		RPS6KB1			H1FX	KLHL18
							RP11-1112J20.2		AP2A2			TRAIP	ARHGAP32
							DNAH14		TRPS1			DNM3OS	PKM
							LIMD2		GXYLT2			HIST3H2BB	CCL11
							ZBTB42		RP11-527N22.2			RP11-286N22.6	RP11-134G8.7
							SKIL		HPCA			RFX5	PGS1
							EXOSC4		AMMECR1			ATG3	TCF12
							C6ORF163		RMI1			METTL13	DCAF10
							TCEA3		POLR3E			VPS33A	PIGU
							METRN		KB-1000E4.2			NR3C1	ZNRF2
							PPP1R3E		ILDR1			HEYL	EIF2AK4
							POSTN		LUM			USP48	GJA1
							N4BP3		TP53RK			RP11-281P23.1	ERVK3-1
							PFKFB4		UNC5A			TBL3	DHX9
							IKBKE		RP11-284F21.8			TCEAL5	PRRG4
							TOR3A		H2AFY2			SRD5A2	KPNA7
							IER5L					AC002429.5	RAB3GAP1
							SPICE1					SREK1	MSR1
							RP11-675F6.4					EIF3C	TMLHE-AS1
							SIPA1L3					TRANK1	RP5-1050E16.2
							ENSA					ATG101	SH3BGRL
							NOD2					RNU6-1144P	MCF2L
							RP11-196G18.22					MRPL17	RP11-367N14.3
							MTX1					LHX4	DEF6
							EPB41L5					NUAK2	RP11-361D14.2
							NRAV					RP11-752L20.3	B3GNT7
							CASZ1					NCBP2-AS2	LNX2
							NR2F6					TMPO-AS1	JPH1
							ANTXR1					DNAJB5	DUSP16
							RABIF					GAS2L3	U47924.31
							TRAF2					MIS18A	ZNF587B
							ENAH					ZNF695	ARHGAP27
							FANCF					LINC00869	SOX4
							IDH2					EIF4EBP1	ZNF43
												TIMM17A	TANC2
												SLC27A4	ADAMTS17
												COPG1	PPP1R42
												RP11-230B22.1	PGM2
												RP11-22C11.2	AMY1A
												ZBTB11-AS1	SERTAD4
												PCSK1	HACD3
												GLRX3	HOXB5
												RP5-998N21.4	SLC25A35
												ERICH6-AS1	AKR7L
												TBC1D31	MARCKSL1
												LRRC56	MRPL14
												PPP1R26-AS1	SLC38A1
												ZNF551	LINC01138
												DDX46	MAPK13
												FASTKD5	ABHD12
												RP11-532M24.1	SOWAHC
													TMTC4
													CDKN2AIPNL
													HIST2H2BF
													LINC01137
													FAM110C
													BMI1
													RP11-174G6.5
													DUSP5
													RP5-1092A3.4
													THSD4
													RP11-44F14.8
													SMARCC1
													TMCO3
													PTCHD4
													ADCY1
													MARVELD2
													METTL1
													TMEM131
													TCOF1
													AP1S3
													FAM46C
													ANKRD9
													CYFIP2
													SYT7
													PIP4K2C
													RP11-214N9.1
													ZNF703
													GALNT10
													C14ORF169
													TRIM62
													NLK
													TPMT
													TTC9
													EFCAB12
													AMY1B
													ZNF814
													AAGAB
													MYO5C
													COX11
													LSM4
													TMEM87B
													CCNL2
													ANKRD10
													EVI5L
													SPOPL
													SVIP
													RUNDC1
													ETHE1
													MFAP1
													DBF4
													SGPL1
													GPD2
													CTD-2583A14.8
													ADAM28
													PLEKHA6
													LDLRAD3
													TPBG
													ATP1B1
													PSD4
													ADAMTS12
													MIPEP
													SRP72
													AGPAT5
													CRELD2
													TAS1R3
													PDIA4
													EMP2
													BCCIP
													ABCF2
													BBOF1
													LMLN
													RP13-16H11.8
													C1ORF226
													SLC25A15
													ENTPD7
													PAFAH2

## Sheet: Table S10 
Table S10. Gene list Figure 4b
							4	1	1	1	211	196	69	115	231	32	304	4	49
							LPAR4	ICA1	CXCL13	BOP1	MMP1	RET	C2ORF48	NUP155	EXOC3	OR2B6	RP11-53O19.1	CD52	RP11-43F13.3
							CXCL10				EPYC	CLEC3A	CCR7	AC009950.2	MKRN1	PRELID2	NDP	LILRA4	RNF213
							GINS1				RNU2-27P	MUC5B	RP5-998N21.10	HOTAIR	LINC00524	C11ORF1	RP11-53O19.2	PTCHD4	RBMX2
							LIMD2				COL11A1	RP11-459E5.1	SMIM22	RP11-166A12.1	ARHGEF15	OR2B2	GSTK1	EVI5L	NINJ1
											CST4	AC093642.3	RP11-295K3.1	HIST1H4H	RP11-407N17.5	ALAD	MIR548AC		ANKFY1
											MMP13	CST9L	EPHA8	CXCL9	RP11-1C8.7	FEZF1-AS1	ADORA2B		VASP
											KISS1R	GALNT5	HIST1H2BL	HOXC13	RN7SKP227	RP11-417B4.2	SERPINA3		HIC1
											IBSP	RP11-483I13.2	CXCL11	NDC80	LYPD1	PLAC1	GREB1L		MTA3
											HIST1H2BD	RP11-131J3.1	IL2RB	HIST1H1E	RNU6-948P	TBX18-AS1	PCP2		RP5-1014D13.2
											HIST2H2AA3	TFF1	LONRF1	OLIG1	RP11-352B15.2	GRIA2	DCLK1		RNPS1
											HIST2H2AA4	SPECC1L	LINC00404	STRN4	HIST2H3C	RNF103	AP000439.3		CATIP
											INHBA	TSPAN1	H2BFS	SPTSSB	HIST2H3A	VWA3B	C4B		APOE
											MMP9	DNAJC12	HIST1H2BK	LINC00906	SGO1	BUB1	NADSYN1		GGA1
											LRRC15	GALNT7	HIST1H2BM	UBA52	MMP8	RP11-400N13.3	PPP4R4		SERPINH1
											ZNF236	FOXA1	CD80	HIST1H2AG	SMG6	ROBO2	RP11-323P17.2		FXYD7
											RP11-13J10.1	KIAA1109	AC013463.2	TPM3	CYP24A1	RP11-449L23.2	TPH1		CSPP1
											CEACAM6	INSM1	ZNF432	PKP3	CLEC18B	RP11-426C22.5	CST9		RP11-433M22.1
											EDNRB-AS1	ATP1A4	GAS8	KIF18A	SEC14L1	SUGP2	XBP1		PFN2
											SYNDIG1	RP11-467L19.14	SAMHD1	TYMS	HPN	RASSF7	LL22NC03-75H12.2		TYMP
											MATN3	RP11-126H7.4	RP11-498E2.9	CDCA5	ARSD	ERI1	SCGB2A2		FCN1
											HIST2H2BE	MAGEE2	RRP12	RP11-399C16.3	AC005324.7	POT1-AS1	PHGR1		LINC01204
											CST6	AGR2	RPF1	C10ORF82	RP11-434D2.12	RNASE2	THAP3		RP11-353N4.6
											HIST1H3H	SDR16C5	PHLDA2	LRRC46	AC073928.2	MYBL1	KRT19		ZFYVE16
											LAMP5	CACNA1D	RP5-1120P11.1	TRIP13	MMP19	CTD-2296D1.4	LA16C-313D11.12		CTC-487M23.5
											CYP4Z1	AGR3	CA2	CD24	IGLV3-25	DZIP1	SDS		NFE2L3
											NEK2	CAPN13	UBXN10	RCOR2	NRN1	SP110	CST1		SREBF1
											WNK2	PPP2R2C	PODXL2	FAM169B	CTB-162J7.1	RP11-13P5.2	CTSD		ADRB1
											COL1A2	AKR7A3	CLEC6A	RPF2	GPR158	MNAT1	NAT1		PPP1R9B
											RP11-138I1.2	SARS	RP11-1399P15.1	UGT3A1	C5ORF49	ATF5	MRPS30		AP2A1
											ESM1	PARP3	RNF223	PARPBP	NPHP1	KDM4C	HDAC6		MYH11
											KIF4A	SERPINE1	SPPL2B	LBX2	CTB-147C13.1	SLC4A8	RP4-613B23.1		LRPPRC
											ATG16L1	GPRC5A	DIS3L2	TESMIN	SLC32A1	ATPIF1	USP40		AC002044.4
											RP11-100K18.1	CORO1C	FOXC2-AS1	TMED3	MPP1		EFCAB11		CTD-3131K8.3
											SYT13	FAM122B	SMIM1	AC017002.1	TYRP1		AP004372.1		BIRC3
											CDK4	S100P	RFX1	MROH1	HIST1H4E		FAM102A		ITGAL
											KIF26B	FSIP1	SARNP	SLC8A3	S100A7A		FOXA3		AF127936.3
											COL1A1	MBOAT2	RAC2	OAS1	RN7SL159P		MAPT-IT1		SNORA77
											SFN	ZNF552	ANKRD30B	IGHG4	ITGB3BP		SEC14L2		RP11-206L10.9
											CST2	IL1R2	MS4A7	IGHG3	RNASEH2B-AS1		SYT12		FLYWCH1
											KCNF1	HRASLS2	AL353997.3	IGHG2	FANCG		ART4		CORO7
											DEGS2	GALNT6	ERP27	CDC6	RP11-701H16.4		HIST1H4B		FFAR1
											AC078942.1	RP3-428L16.2	PRR15L	TMEM182	RN7SL499P		MLPH		RP11-96C23.9
											EDN2	KRT8	TRBC1	FAM72C	RP11-80K6.2		CEP170		RNU4-58P
											RP1-269M15.3	COX6C	XRCC5	CKAP2	CTA-384D8.34		TNIK		C1ORF147
											SF3B2	DLX2	STMN1	GPRIN1	MOGAT2		RP11-292B1.2		RNU4-2
											HOMEZ	SLC39A6	ROPN1B	PHEX-AS1	DNAJC5B		RP11-440I14.3		ESCO2
											CLPSL1	PRR15	BAMBI	MIR210HG	TPRN		KCNMA1		RP11-1149M10.2
											GINS2	CLEC5A	RP11-23P13.4	PRR5	SLC44A1		SPON2		IFT22
											CTXN1	IGHG1	LINC00668	LGALS2	LCN12		RP5-907D15.4		IFNA14
											RN7SKP286	CCDC160	CD1A	FCGR3A	CEP112		RP11-887P2.5
											CEP55	MUC1	DNAI1	FCGR3B	LINC01291		GLRX
											PITX1	RP11-359K18.3	MRPS22	PTK7	RP11-553L6.2		IL11
											PBK	COL3A1	NTNG1	NRDE2	OTULIN		LRRN1
											RP11-566H8.3	LRG1	GK2	SBK1	ST8SIA6-AS1		PGR
											HIST1H2BH	LINC00922	TEX9	FCGR1B	SS18		RP6-74O6.2
											MMP10	VAV3	VAMP2	TMX1	RAD51B		TTC6
											LRP2	SKAP1	LINC00426	KIF4B	SPINK8		BORCS8
											LINC01049	UBALD1	SCX	CAV1	RP11-196G18.3		RP11-465B22.8
											WEE2-AS1	DENND1B	RP11-861E21.2	CD3G	USP17L7		INVS
											KIFC1	SLC22A15	EPCAM	CDT1	ACP5		RP11-123K19.1
											AL050303.10	CACNG4	HDAC1	CD96	PCNX2		NEURL1
											CCNB1	SHB	CTD-2349P21.11	DIAPH3	SHISA8		RP11-98D18.17
											SHISA2	TAOK2	TSPAN16	GDF15	TSSC1		FRAS1
											LDLRAD4	RAB31	F2RL1	HPS3	FANCA		GOLM1
											BUB1B	COL8A1	RP1-78O14.1	OAS2	SPATA17		FAM159A
											ZNF124	UBXN10-AS1	CYSRT1	FOXJ1	PITPNM3		SORD
											ZG16B	DOCK1	KIF1B	KLHDC4	EFCAB13		MCCC2
											HIST1H4J	CELSR2	CLECL1	POP4	FHAD1		RP11-150O12.6
											HIST1H4K	RP13-638C3.5	MIR155HG	CST7	PAPPA2		NUCB2
											WISP1	SHROOM1		NDST2	BAIAP2		SRPRB
											HIST1H2BG	ENOSF1		RP11-443B20.1	RP1-151F17.2		NGLY1
											ASH1L	RASEF		MMP12	RTKN2		TBC1D9
											SKA1	ADAMTS16		UHRF2	ENAM		RP11-329E24.6
											CD177	TEX41		FAM72D	TACC1		SHROOM3
											NOS1AP	DRAIC		CTD-2582D11.1	GRK2		PRKAR1A
											CKS2	SCT		CIB1	GRIFIN		RUNX1
											HIST1H1C	RNU1-106P		YY1	AP001058.3		PKN2
											HIST3H2A	HPX		TMEM106C	LINC00487		RP11-800A3.4
											PTK6	MAGED2		E2F2	HIST2H2AC		BCL3
											RP11-32B5.8	FAM189A1		RP11-18H7.1	RP11-80I3.1		NREP
											EPN3	RP11-321G12.1		KHDRBS1	AC092198.1		KCNK6
											EFNA3	CILP		TNFRSF11B	BRIP1		HOXB3
											HIST1H2AC	LRRC26		HS1BP3	ST20		RP11-354E11.2
											GABRD	RP11-844G16.3		TMEM8A	MYO19		NUP62CL
											NUP210	POLR3K		CLDN1	AC133644.2		LUZP2
											RP4-533D7.5	ERBB3		ST8SIA6	NDUFB2		LINC00689
											CENPF	SLC9A3R1		CCDC167	FLJ37035		ISOC2
											PLAUR	SSFA2		KIAA1644	RP11-331F9.3		IGFL1
											SIX4	LCA5L		ZIC1	RUNDC3A		RNU1-136P
											OLR1	RP11-757F18.5		E2F1	DNAH5		EVL
											HIST2H4A	TNFAIP6		PLCE1-AS2	RP11-153I24.4		IZUMO1R
											ANXA9	C16ORF71		SOWAHD	RNF165		TMEM2
											NPNT	TFAP2A		AC069513.4	CTD-2227E11.1		RNU6-611P
											ANOS1	CFB		CTPS1	HSPA6		RAB27B
											XRCC2	CCDC74B		CTD-2012J19.3	GS1-393G12.14		HS3ST3B1
											C4A-AS1	AFF3		BIK	CTD-3128G10.7		PRSS23
											C4B-AS1	FKBP4		AC115522.3	LINC01063		SORL1
											UGCG	ELOVL2		SPIRE2	CCDC87		ASRGL1
											GATA3	DNAJC1		C9ORF106	HOXC11		RP11-85I21.1
											VWA1	GPRC5C		LA16C-380H5.3	RP11-421E14.2		MAN1B1
											MISP	GPC4		ANKRD22	RP11-429J17.7		TFRC
											SQLE	LINC01515		BANF1	ZNF581		ATP1A1
											SLC44A5	UQCRQ		LRRC10B	FAM3B		USP6
											USP2	ADTRP		GTSE1	NAV1		HTRA3
											EPPK1	EVA1B		AMIGO3	PADI3		RP11-9E17.1
											MAL2	CTD-2008L17.2		SGO2	PKP4		HIST1H2BA
											CAPS	MSI2		RP11-139H14.5	P4HTM		VCAN
											RORC	SPINT2		LYPD8	TARBP1		BHLHE40
											IQGAP3	CD2BP2		MLLT11	RP11-305P22.9		TFAP2B
											HAUS8	NKX3-1		GRM6	SGSM3		ARHGEF10L
											SLC12A7	SCG2		CTTN	EPS8		FAM135B
											PAQR3	C4A		NHLH2	NOL10		ALCAM
											CA12	RP11-545E17.3		RP11-307C12.11	CECR2		TRIM14
											SMCR2	CCDC43		TRMU	RP11-61J19.3		IRX2
											HOXC10	U47924.27		OAS3	ARFIP2		RP4-569M23.2
											AMH	RP11-242F24.1			SLC2A13		RP5-1180D12.1
											MAP6D1	C5ORF42			RP11-214K3.21		FBXL18
											AC105402.4	HAMP			SLC45A3		EPHA1
											SLC24A2	TRIP6			EPHX4		RP11-4L24.4
											SOWAHA	ELP2			RP11-439A17.9		FGF14
											ROR1	RP11-53B2.6			RAB33A		TMEM30B
											AQP4-AS1	AARD			CDK2AP1		ZNF213-AS1
											AC093642.1	ENPP5			ERBB2		CDK5RAP1
											TTBK2	NPIPA7			RP11-849N15.3		RP11-17G2.1
											KRT18	SPINT1			RAB29		RP11-533E19.7
											RP11-473M20.11	TPRG1			RP11-476D10.1		MREG
											ADAMTS4	SCUBE3			LOXL2		KIAA1324
											RP3-395M20.12	CTD-2015H6.3			COA4		FAM234B
											DUSP28	NPIPA5			RP11-44K6.4		RALGPS2
											WFDC9	TRPM2-AS			LINC00511		ENHO
											PVT1	SPATA24			HELLS		MMP14
											UBE2S	CDS1			UBE2T		TIFA
											KCNK15	ITGA11			RP11-654D12.3		RP11-44F14.10
											WNT7B	CAPN8			LINC00877		CTD-2240J17.2
											MCM2	VWA2			OXSR1		SLC37A2
											ST14	TUBA3D			RP3-508I15.9		PAIP1
											ASF1B	RP11-1212A22.4			MYCN		DSP
											SSPO	SLC16A6			LINGO4		RP4-568C11.4
											SMYD3	RP11-347C12.11			CTD-2020K17.1		PSEN1
											RP11-138E9.2	PODNL1			SNRPB		MFSD6L
											FOXO6	EVPL			DAP		PIK3R2
											NPTX2	CISH			MMS22L		RP11-421M1.8
											GPR143	MXRA5			LRP8		WNT4
											SAPCD2	HSD17B7			RP11-184M15.1		RP11-102G14.1
											EGLN3	CTD-2396E7.11			EFCAB3		ZNF623
											RP11-514D23.1	SLC40A1			TM9SF4		CRACR2A
											PARD6B	EFEMP2			RP11-508O18.1		CERKL
											RRS1-AS1	TUBA3E			SLC35A5		TMEM26
											ZNF28	CAMK2N1			LIMD1		DUSP4
											RP5-1198O20.4	RP11-532F12.5			INTS1		RP11-53O19.3
											NEIL3	RP11-166B2.1			U2AF2		FAM84B
											PBX1	GMIP			CCDC88A		CTD-2358C21.4
											HIST1H3E	NECTIN4			PLXNA3		ATAD3C
											HIST1H3F	SIX2			PHF20L1		ACE
											SFRP2	PLEKHD1			ANXA2		LINC01426
											ADAM12	THBS1			RMI2		CYYR1-AS1
											ASCL2	HKR1			NUDT16L1		PPP1R3C
											LA16C-380H5.5	AC138969.4			SRPK3		RP11-560F18.1
											GPR160	SIAH2			APLN		PDE6B
											ECE2	HPRT1			USP18		PINLYP
											TRIB3	SHISA9			RP11-500C11.3		TCEB3
											CTB-118N6.2	C6ORF141			SIN3B		RN7SL118P
											CCDC126	TMEM158			SOX11		CPEB3
											ZNF85	SLITRK6			TSC22D1		WDR26
											KIF11	L3MBTL4-AS1			RP11-443B7.1		FAM105A
											ATP6AP1	SIDT1			FANCC		ITGB2
											RP11-227D2.3	NIPSNAP1			PHTF1		TMEM165
											DGUOK-AS1	MAPKAPK2			ATP1B4		FAM209B
											PDLIM7	RP11-353N14.2			PTTG2		TMEM63A
											LL0XNC01-7P3.1	ATP6V1G1			AF213884.2		ZNF785
											PDK3	SYCE3			RP4-742C19.13		ELF3
											GRHL2	CPA3			RIPK2		ANKRD50
											RCC2	INPP4B			RPL18A		ASPHD2
											ABRACL	CTD-2517O10.6			CNGB1		MYO5B
											RARA	LINC00504			CNOT9		C6ORF132
											MFSD3	SPR			CTC-526N19.1		ENTPD5
											CABIN1	CYP2B6			TMEM242		DPP6
											CBX4	TGFB3			AGMAT		PIGW
											TSPAN13	PREX1			MEX3A		DDX56
											RP11-1112J20.2	CDCP1			BRCA2		KLHL18
											DNAH14	RPS6KB1			H1FX		ARHGAP32
											ZBTB42	AP2A2			TRAIP		PKM
											SKIL	TRPS1			DNM3OS		CCL11
											EXOSC4	GXYLT2			HIST3H2BB		RP11-134G8.7
											C6ORF163	RP11-527N22.2			RP11-286N22.6		PGS1
											TCEA3	HPCA			RFX5		TCF12
											METRN	AMMECR1			ATG3		DCAF10
											PPP1R3E	RMI1			METTL13		PIGU
											POSTN	POLR3E			VPS33A		ZNRF2
											N4BP3	KB-1000E4.2			NR3C1		EIF2AK4
											PFKFB4	ILDR1			HEYL		GJA1
											IKBKE	LUM			USP48		ERVK3-1
											TOR3A	TP53RK			RP11-281P23.1		DHX9
											IER5L	UNC5A			TBL3		PRRG4
											SPICE1	RP11-284F21.8			TCEAL5		KPNA7
											RP11-675F6.4	H2AFY2			SRD5A2		RAB3GAP1
											SIPA1L3				AC002429.5		MSR1
											ENSA				SREK1		TMLHE-AS1
											NOD2				EIF3C		RP5-1050E16.2
											RP11-196G18.22				TRANK1		SH3BGRL
											MTX1				ATG101		MCF2L
											EPB41L5				RNU6-1144P		RP11-367N14.3
											NRAV				MRPL17		DEF6
											CASZ1				LHX4		RP11-361D14.2
											NR2F6				NUAK2		B3GNT7
											ANTXR1				RP11-752L20.3		LNX2
											RABIF				NCBP2-AS2		JPH1
											TRAF2				TMPO-AS1		DUSP16
											ENAH				DNAJB5		U47924.31
											FANCF				GAS2L3		ZNF587B
											IDH2				MIS18A		ARHGAP27
															ZNF695		SOX4
															LINC00869		ZNF43
															EIF4EBP1		TANC2
															TIMM17A		ADAMTS17
															SLC27A4		PPP1R42
															COPG1		PGM2
															RP11-230B22.1		AMY1A
															RP11-22C11.2		SERTAD4
															ZBTB11-AS1		HACD3
															PCSK1		HOXB5
															GLRX3		SLC25A35
															RP5-998N21.4		AKR7L
															ERICH6-AS1		MARCKSL1
															TBC1D31		MRPL14
															LRRC56		SLC38A1
															PPP1R26-AS1		LINC01138
															ZNF551		MAPK13
															DDX46		ABHD12
															FASTKD5		SOWAHC
															RP11-532M24.1		TMTC4
																	CDKN2AIPNL
																	HIST2H2BF
																	LINC01137
																	FAM110C
																	BMI1
																	RP11-174G6.5
																	DUSP5
																	RP5-1092A3.4
																	THSD4
																	RP11-44F14.8
																	SMARCC1
																	TMCO3
																	ADCY1
																	MARVELD2
																	METTL1
																	TMEM131
																	TCOF1
																	AP1S3
																	FAM46C
																	ANKRD9
																	CYFIP2
																	SYT7
																	PIP4K2C
																	RP11-214N9.1
																	ZNF703
																	GALNT10
																	C14ORF169
																	TRIM62
																	NLK
																	TPMT
																	TTC9
																	EFCAB12
																	AMY1B
																	ZNF814
																	AAGAB
																	MYO5C
																	COX11
																	LSM4
																	TMEM87B
																	CCNL2
																	ANKRD10
																	SPOPL
																	SVIP
																	RUNDC1
																	ETHE1
																	MFAP1
																	DBF4
																	SGPL1
																	GPD2
																	CTD-2583A14.8
																	ADAM28
																	PLEKHA6
																	LDLRAD3
																	TPBG
																	ATP1B1
																	PSD4
																	ADAMTS12
																	MIPEP
																	SRP72
																	AGPAT5
																	CRELD2
																	TAS1R3
																	PDIA4
																	EMP2
																	BCCIP
																	ABCF2
																	BBOF1
																	LMLN
																	RP13-16H11.8
																	C1ORF226
																	SLC25A15
																	ENTPD7
																	PAFAH2

## Sheet: Table S11
Table S11. Gene list Figure 4a
							16	3	3	48	315	263	260
							CXCL10	SHISA8	CXCL11	FUT7	MMP1	RET	OR2B6
							NDC80	PAPPA2	CCR7	RNU4-2	EPYC	CLEC3A	PRELID2
							LGALS2	LINC00877	MIR155HG	ZNF350	RNU2-27P	MUC5B	EXOC3
							CXCL9			MIR142	COL11A1	RP11-459E5.1	C11ORF1
							RCOR2			ABCA12	CST4	AC093642.3	MKRN1
							HIST1H3H			TIFAB	MMP13	CST9L	OR2B2
							FOXJ1			MIR3142HG	KISS1R	GALNT5	ALAD
							NUP155			FASLG	IBSP	RP11-483I13.2	LINC00524
							SQLE			CTLA4	HIST1H2BD	RP11-131J3.1	ARHGEF15
							MMP12			UBASH3A	HIST2H2AA3	TFF1	RP11-407N17.5
							TRIP13			XCL1	HIST2H2AA4	SPECC1L	RP11-1C8.7
							GINS1			ARPC3	INHBA	TSPAN1	FEZF1-AS1
							E2F1			XCL2	MMP9	DNAJC12	RN7SKP227
							OAS2			STAP1	LRRC15	C2ORF48	RP11-417B4.2
							LIMD2			C5ORF46	ZNF236	GALNT7	LYPD1
							E2F2			CD2	RP11-13J10.1	FOXA1	PLAC1
										ITGAL	CEACAM6	KIAA1109	TBX18-AS1
										SLC16A3	EDNRB-AS1	INSM1	RNU6-948P
										GZMA	SYNDIG1	ATP1A4	GRIA2
										C1ORF186	MATN3	RP11-467L19.14	RNF103
										CD244	HIST2H2BE	RP11-126H7.4	RP11-352B15.2
										TMEM92	CST6	MAGEE2	VWA3B
										SCML4	LAMP5	AGR2	HIST2H3C
										MNX1-AS1	CYP4Z1	SDR16C5	BUB1
										MELTF	NEK2	CACNA1D	HIST2H3A
										IFI44L	WNK2	AGR3	SGO1
										KLHL18	LPAR4	CAPN13	MMP8
										SECTM1	COL1A2	PPP2R2C	SMG6
										GBP4	RP11-138I1.2	RP5-998N21.10	CYP24A1
										RANGAP1	ESM1	AKR7A3	RP11-400N13.3
										ARHGAP11A	KIF4A	SARS	ROBO2
										LMBR1	ATG16L1	PARP3	CLEC18B
										TAP1	RP11-100K18.1	SMIM22	RP11-449L23.2
										GBP1	SYT13	SERPINE1	SEC14L1
										OCIAD2	CDK4	GPRC5A	HPN
										GNL2	KIF26B	CORO1C	RP11-426C22.5
										KIAA0125	COL1A1	FAM122B	ARSD
										ITGA1	SFN	S100P	AC005324.7
										IL12RB1	CST2	FSIP1	RP11-434D2.12
										TMEM68	KCNF1	MBOAT2	AC073928.2
										PRKCB	DEGS2	ZNF552	SUGP2
										MRPL48	AC078942.1	IL1R2	MMP19
										RALY	EDN2	HRASLS2	IGLV3-25
										ITGB2-AS1	RP1-269M15.3	GALNT6	RASSF7
										ZNF519	SF3B2	RP3-428L16.2	NRN1
										LINC01426	HOMEZ	KRT8	CTB-162J7.1
										SCAF4	CLPSL1	COX6C	GPR158
										ACRV1	GINS2	RP11-295K3.1	C5ORF49
											CTXN1	EPHA8	NPHP1
											RN7SKP286	DLX2	ERI1
											CEP55	SLC39A6	CTB-147C13.1
											PITX1	HIST1H2BL	SLC32A1
											PBK	PRR15	MPP1
											RP11-566H8.3	CLEC5A	TYRP1
											HIST1H2BH	IGHG1	HIST1H4E
											MMP10	CCDC160	S100A7A
											LRP2	MUC1	RN7SL159P
											LINC01049	RP11-359K18.3	ITGB3BP
											WEE2-AS1	IL2RB	RNASEH2B-AS1
											AC009950.2	COL3A1	FANCG
											KIFC1	LRG1	POT1-AS1
											AL050303.10	LONRF1	RP11-701H16.4
											CCNB1	LINC00922	RN7SL499P
											SHISA2	VAV3	RP11-80K6.2
											LDLRAD4	SKAP1	CTA-384D8.34
											BUB1B	UBALD1	MOGAT2
											ZNF124	DENND1B	RNASE2
											ZG16B	ICA1	DNAJC5B
											HIST1H4J	SLC22A15	TPRN
											HIST1H4K	CACNG4	SLC44A1
											WISP1	SHB	LCN12
											HIST1H2BG	TAOK2	CEP112
											ASH1L	LINC00404	LINC01291
											HOTAIR	H2BFS	RP11-553L6.2
											SKA1	HIST1H2BK	OTULIN
											CD177	RAB31	ST8SIA6-AS1
											NOS1AP	COL8A1	SS18
											CKS2	UBXN10-AS1	RAD51B
											RP11-166A12.1	DOCK1	SPINK8
											HIST1H1C	CELSR2	RP11-196G18.3
											HIST3H2A	RP13-638C3.5	USP17L7
											PTK6	SHROOM1	ACP5
											RP11-32B5.8	HIST1H2BM	PCNX2
											EPN3	ENOSF1	MYBL1
											HIST1H4H	RASEF	TSSC1
											EFNA3	CD80	FANCA
											HIST1H2AC	ADAMTS16	SPATA17
											GABRD	TEX41	PITPNM3
											NUP210	DRAIC	EFCAB13
											RP4-533D7.5	AC013463.2	FHAD1
											CENPF	SCT	CTD-2296D1.4
											PLAUR	RNU1-106P	BAIAP2
											SIX4	HPX	RP1-151F17.2
											OLR1	MAGED2	DZIP1
											HIST2H4A	FAM189A1	RTKN2
											ANXA9	RP11-321G12.1	ENAM
											NPNT	ZNF432	TACC1
											ANOS1	CILP	GRK2
											XRCC2	LRRC26	GRIFIN
											C4A-AS1	RP11-844G16.3	AP001058.3
											C4B-AS1	GAS8	LINC00487
											UGCG	POLR3K	SP110
											GATA3	SAMHD1	HIST2H2AC
											VWA1	ERBB3	RP11-80I3.1
											MISP	SLC9A3R1	AC092198.1
											SLC44A5	SSFA2	BRIP1
											USP2	LCA5L	ST20
											EPPK1	RP11-498E2.9	MYO19
											HOXC13	RP11-757F18.5	AC133644.2
											MAL2	RRP12	NDUFB2
											CAPS	TNFAIP6	FLJ37035
											RORC	RPF1	RP11-331F9.3
											IQGAP3	C16ORF71	RUNDC3A
											HAUS8	TFAP2A	DNAH5
											SLC12A7	CFB	RP11-153I24.4
											PAQR3	CCDC74B	RNF165
											CA12	AFF3	CTD-2227E11.1
											SMCR2	FKBP4	HSPA6
											HIST1H1E	ELOVL2	CTD-3128G10.7
											HOXC10	DNAJC1	LINC01063
											OLIG1	GPRC5C	CCDC87
											STRN4	PHLDA2	HOXC11
											AMH	GPC4	RP11-421E14.2
											SPTSSB	LINC01515	RP11-429J17.7
											MAP6D1	UQCRQ	ZNF581
											AC105402.4	RP5-1120P11.1	FAM3B
											SLC24A2	ADTRP	NAV1
											LINC00906	CA2	RP11-13P5.2
											SOWAHA	EVA1B	PADI3
											UBA52	CTD-2008L17.2	PKP4
											ROR1	MSI2	P4HTM
											AQP4-AS1	SPINT2	TARBP1
											AC093642.1	CD2BP2	RP11-305P22.9
											TTBK2	NKX3-1	SGSM3
											KRT18	SCG2	EPS8
											RP11-473M20.11	UBXN10	NOL10
											ADAMTS4	C4A	CECR2
											HIST1H2AG	RP11-545E17.3	RP11-61J19.3
											RP3-395M20.12	CCDC43	ARFIP2
											DUSP28	U47924.27	SLC2A13
											WFDC9	PODXL2	RP11-214K3.21
											PVT1	CLEC6A	SLC45A3
											UBE2S	RP11-242F24.1	EPHX4
											TPM3	C5ORF42	RP11-439A17.9
											KCNK15	HAMP	RAB33A
											WNT7B	TRIP6	MNAT1
											PKP3	ELP2	CDK2AP1
											MCM2	RP11-53B2.6	ERBB2
											ST14	AARD	RP11-849N15.3
											ASF1B	ENPP5	RAB29
											KIF18A	RP11-1399P15.1	RP11-476D10.1
											SSPO	NPIPA7	LOXL2
											SMYD3	RNF223	COA4
											RP11-138E9.2	SPINT1	RP11-44K6.4
											FOXO6	SPPL2B	ATF5
											CXCL13	DIS3L2	LINC00511
											NPTX2	TPRG1	HELLS
											TYMS	SCUBE3	UBE2T
											GPR143	CTD-2015H6.3	RP11-654D12.3
											CDCA5	FOXC2-AS1	OXSR1
											RP11-399C16.3	SMIM1	RP3-508I15.9
											C10ORF82	RFX1	MYCN
											SAPCD2	SARNP	LINGO4
											EGLN3	NPIPA5	CTD-2020K17.1
											RP11-514D23.1	TRPM2-AS	SNRPB
											PARD6B	SPATA24	DAP
											RRS1-AS1	CDS1	MMS22L
											ZNF28	ITGA11	LRP8
											RP5-1198O20.4	CAPN8	KDM4C
											NEIL3	VWA2	RP11-184M15.1
											PBX1	TUBA3D	EFCAB3
											HIST1H3E	RP11-1212A22.4	TM9SF4
											HIST1H3F	SLC16A6	RP11-508O18.1
											SFRP2	RP11-347C12.11	SLC35A5
											ADAM12	PODNL1	LIMD1
											LRRC46	RAC2	BOP1
											ASCL2	ANKRD30B	INTS1
											LA16C-380H5.5	MS4A7	U2AF2
											CD24	EVPL	CCDC88A
											GPR160	CISH	PLXNA3
											ECE2	AL353997.3	PHF20L1
											TRIB3	MXRA5	ANXA2
											CTB-118N6.2	HSD17B7	RMI2
											CCDC126	ERP27	NUDT16L1
											ZNF85	CTD-2396E7.11	SRPK3
											FAM169B	PRR15L	APLN
											RPF2	SLC40A1	USP18
											KIF11	EFEMP2	RP11-500C11.3
											UGT3A1	TUBA3E	SIN3B
											PARPBP	TRBC1	SOX11
											LBX2	CAMK2N1	TSC22D1
											TESMIN	RP11-532F12.5	RP11-443B7.1
											ATP6AP1	RP11-166B2.1	FANCC
											TMED3	GMIP	PHTF1
											AC017002.1	XRCC5	ATP1B4
											RP11-227D2.3	NECTIN4	PTTG2
											MROH1	SIX2	AF213884.2
											SLC8A3	STMN1	RP4-742C19.13
											DGUOK-AS1	PLEKHD1	RIPK2
											PDLIM7	THBS1	RPL18A
											LL0XNC01-7P3.1	HKR1	CNGB1
											OAS1	AC138969.4	CNOT9
											IGHG4	ROPN1B	CTC-526N19.1
											IGHG3	SIAH2	SLC4A8
											PDK3	HPRT1	TMEM242
											IGHG2	SHISA9	AGMAT
											CDC6	BAMBI	MEX3A
											TMEM182	RP11-23P13.4	BRCA2
											GRHL2	LINC00668	H1FX
											RCC2	C6ORF141	TRAIP
											ABRACL	TMEM158	DNM3OS
											FAM72C	SLITRK6	HIST3H2BB
											CKAP2	L3MBTL4-AS1	RP11-286N22.6
											GPRIN1	SIDT1	RFX5
											PHEX-AS1	NIPSNAP1	ATG3
											MIR210HG	MAPKAPK2	METTL13
											PRR5	RP11-353N14.2	VPS33A
											RARA	ATP6V1G1	NR3C1
											FCGR3A	SYCE3	HEYL
											FCGR3B	CPA3	USP48
											PTK7	INPP4B	RP11-281P23.1
											MFSD3	CD1A	TBL3
											NRDE2	CTD-2517O10.6	TCEAL5
											SBK1	LINC00504	SRD5A2
											CABIN1	DNAI1	AC002429.5
											CBX4	SPR	SREK1
											FCGR1B	MRPS22	EIF3C
											TMX1	CYP2B6	TRANK1
											KIF4B	TGFB3	ATG101
											TSPAN13	NTNG1	RNU6-1144P
											RP11-1112J20.2	PREX1	MRPL17
											CAV1	CDCP1	LHX4
											DNAH14	RPS6KB1	NUAK2
											CD3G	AP2A2	RP11-752L20.3
											CDT1	GK2	NCBP2-AS2
											CD96	TRPS1	TMPO-AS1
											DIAPH3	TEX9	DNAJB5
											GDF15	VAMP2	GAS2L3
											HPS3	GXYLT2	MIS18A
											ZBTB42	RP11-527N22.2	ZNF695
											KLHDC4	LINC00426	LINC00869
											POP4	HPCA	EIF4EBP1
											CST7	AMMECR1	TIMM17A
											NDST2	SCX	SLC27A4
											RP11-443B20.1	RP11-861E21.2	COPG1
											SKIL	EPCAM	RP11-230B22.1
											EXOSC4	RMI1	RP11-22C11.2
											UHRF2	POLR3E	ATPIF1
											FAM72D	HDAC1	ZBTB11-AS1
											C6ORF163	KB-1000E4.2	PCSK1
											CTD-2582D11.1	CTD-2349P21.11	GLRX3
											CIB1	TSPAN16	RP5-998N21.4
											TCEA3	ILDR1	ERICH6-AS1
											YY1	LUM	TBC1D31
											TMEM106C	F2RL1	LRRC56
											METRN	RP1-78O14.1	PPP1R26-AS1
											PPP1R3E	CYSRT1	ZNF551
											POSTN	KIF1B	DDX46
											N4BP3	TP53RK	FASTKD5
											PFKFB4	CLECL1	RP11-532M24.1
											IKBKE	UNC5A
											TOR3A	RP11-284F21.8
											IER5L	H2AFY2
											SPICE1
											RP11-675F6.4
											RP11-18H7.1
											SIPA1L3
											KHDRBS1
											ENSA
											TNFRSF11B
											HS1BP3
											NOD2
											TMEM8A
											CLDN1
											ST8SIA6
											CCDC167
											KIAA1644
											ZIC1
											PLCE1-AS2
											SOWAHD
											RP11-196G18.22
											AC069513.4
											CTPS1
											CTD-2012J19.3
											MTX1
											BIK
											EPB41L5
											AC115522.3
											SPIRE2
											C9ORF106
											NRAV
											LA16C-380H5.3
											ANKRD22
											BANF1
											CASZ1
											NR2F6
											ANTXR1
											RABIF
											LRRC10B
											GTSE1
											AMIGO3
											TRAF2
											ENAH
											SGO2
											RP11-139H14.5
											LYPD8
											MLLT11
											GRM6
											FANCF
											CTTN
											IDH2
											NHLH2
											RP11-307C12.11
											TRMU
											OAS3

## Sheet: Table S12 
Table S12. Gene list Figure 5b
							3	3	3	18	16	50	263	315	260
							CCR7	SHISA8	ITGAL	NFKB1	CXCL10	FUT7	RET	MMP1	OR2B6
							CXCL11	PAPPA2	GBP4	IRF1	NDC80	RNU4-2	CLEC3A	EPYC	PRELID2
							MIR155HG	LINC00877	GBP1	ICAM1	LGALS2	ZNF350	MUC5B	RNU2-27P	EXOC3
										IRF8	CXCL9	MIR142	RP11-459E5.1	COL11A1	C11ORF1
										GBP7	RCOR2	ABCA12	AC093642.3	CST4	MKRN1
										ITGB2	HIST1H3H	TIFAB	CST9L	MMP13	OR2B2
										IRF7	FOXJ1	MIR3142HG	GALNT5	KISS1R	ALAD
										GBP5	NUP155	FASLG	RP11-483I13.2	IBSP	LINC00524
										IRF5	SQLE	CTLA4	RP11-131J3.1	HIST1H2BD	ARHGEF15
										FCGR1A	MMP12	UBASH3A	TFF1	HIST2H2AA3	RP11-407N17.5
										GBP6	TRIP13	XCL1	SPECC1L	HIST2H2AA4	RP11-1C8.7
										GBP2	GINS1	ARPC3	TSPAN1	INHBA	FEZF1-AS1
										GBP3	E2F1	XCL2	DNAJC12	MMP9	RN7SKP227
										HLA-DQA2	OAS2	STAP1	C2ORF48	LRRC15	RP11-417B4.2
										IRF9	LIMD2	C5ORF46	GALNT7	ZNF236	LYPD1
										RELA	E2F2	CD2	FOXA1	RP11-13J10.1	PLAC1
										HLA-DPB1		SLC16A3	KIAA1109	CEACAM6	TBX18-AS1
										ITGAM		GZMA	INSM1	EDNRB-AS1	RNU6-948P
												C1ORF186	ATP1A4	SYNDIG1	GRIA2
												CD244	RP11-467L19.14	MATN3	RNF103
												TMEM92	RP11-126H7.4	HIST2H2BE	RP11-352B15.2
												SCML4	MAGEE2	CST6	VWA3B
												MNX1-AS1	AGR2	LAMP5	HIST2H3C
												MELTF	SDR16C5	CYP4Z1	BUB1
												IFI44L	CACNA1D	NEK2	HIST2H3A
												KLHL18	AGR3	WNK2	SGO1
												SECTM1	CAPN13	LPAR4	MMP8
												RANGAP1	PPP2R2C	COL1A2	SMG6
												ARHGAP11A	RP5-998N21.10	RP11-138I1.2	CYP24A1
												LMBR1	AKR7A3	ESM1	RP11-400N13.3
												TAP1	SARS	KIF4A	ROBO2
												OCIAD2	PARP3	ATG16L1	CLEC18B
												GNL2	SMIM22	RP11-100K18.1	RP11-449L23.2
												KIAA0125	SERPINE1	SYT13	SEC14L1
												ITGA1	GPRC5A	CDK4	HPN
												IL12RB1	CORO1C	KIF26B	RP11-426C22.5
												TMEM68	FAM122B	COL1A1	ARSD
												PRKCB	S100P	SFN	AC005324.7
												MRPL48	FSIP1	CST2	RP11-434D2.12
												RALY	MBOAT2	KCNF1	AC073928.2
												ITGB2-AS1	ZNF552	DEGS2	SUGP2
												ZNF519	IL1R2	AC078942.1	MMP19
												LINC01426	HRASLS2	EDN2	IGLV3-25
												SCAF4	GALNT6	RP1-269M15.3	RASSF7
												ACRV1	RP3-428L16.2	SF3B2	NRN1
													KRT8	HOMEZ	CTB-162J7.1
													COX6C	CLPSL1	GPR158
													RP11-295K3.1	GINS2	C5ORF49
													EPHA8	CTXN1	NPHP1
													DLX2	RN7SKP286	ERI1
													SLC39A6	CEP55	CTB-147C13.1
													HIST1H2BL	PITX1	SLC32A1
													PRR15	PBK	MPP1
													CLEC5A	RP11-566H8.3	TYRP1
													IGHG1	HIST1H2BH	HIST1H4E
													CCDC160	MMP10	S100A7A
													MUC1	LRP2	RN7SL159P
													RP11-359K18.3	LINC01049	ITGB3BP
													IL2RB	WEE2-AS1	RNASEH2B-AS1
													COL3A1	AC009950.2	FANCG
													LRG1	KIFC1	POT1-AS1
													LONRF1	AL050303.10	RP11-701H16.4
													LINC00922	CCNB1	RN7SL499P
													VAV3	SHISA2	RP11-80K6.2
													SKAP1	LDLRAD4	CTA-384D8.34
													UBALD1	BUB1B	MOGAT2
													DENND1B	ZNF124	RNASE2
													ICA1	ZG16B	DNAJC5B
													SLC22A15	HIST1H4J	TPRN
													CACNG4	HIST1H4K	SLC44A1
													SHB	WISP1	LCN12
													TAOK2	HIST1H2BG	CEP112
													LINC00404	ASH1L	LINC01291
													H2BFS	HOTAIR	RP11-553L6.2
													HIST1H2BK	SKA1	OTULIN
													RAB31	CD177	ST8SIA6-AS1
													COL8A1	NOS1AP	SS18
													UBXN10-AS1	CKS2	RAD51B
													DOCK1	RP11-166A12.1	SPINK8
													CELSR2	HIST1H1C	RP11-196G18.3
													RP13-638C3.5	HIST3H2A	USP17L7
													SHROOM1	PTK6	ACP5
													HIST1H2BM	RP11-32B5.8	PCNX2
													ENOSF1	EPN3	MYBL1
													RASEF	HIST1H4H	TSSC1
													CD80	EFNA3	FANCA
													ADAMTS16	HIST1H2AC	SPATA17
													TEX41	GABRD	PITPNM3
													DRAIC	NUP210	EFCAB13
													AC013463.2	RP4-533D7.5	FHAD1
													SCT	CENPF	CTD-2296D1.4
													RNU1-106P	PLAUR	BAIAP2
													HPX	SIX4	RP1-151F17.2
													MAGED2	OLR1	DZIP1
													FAM189A1	HIST2H4A	RTKN2
													RP11-321G12.1	ANXA9	ENAM
													ZNF432	NPNT	TACC1
													CILP	ANOS1	GRK2
													LRRC26	XRCC2	GRIFIN
													RP11-844G16.3	C4A-AS1	AP001058.3
													GAS8	C4B-AS1	LINC00487
													POLR3K	UGCG	SP110
													SAMHD1	GATA3	HIST2H2AC
													ERBB3	VWA1	RP11-80I3.1
													SLC9A3R1	MISP	AC092198.1
													SSFA2	SLC44A5	BRIP1
													LCA5L	USP2	ST20
													RP11-498E2.9	EPPK1	MYO19
													RP11-757F18.5	HOXC13	AC133644.2
													RRP12	MAL2	NDUFB2
													TNFAIP6	CAPS	FLJ37035
													RPF1	RORC	RP11-331F9.3
													C16ORF71	IQGAP3	RUNDC3A
													TFAP2A	HAUS8	DNAH5
													CFB	SLC12A7	RP11-153I24.4
													CCDC74B	PAQR3	RNF165
													AFF3	CA12	CTD-2227E11.1
													FKBP4	SMCR2	HSPA6
													ELOVL2	HIST1H1E	CTD-3128G10.7
													DNAJC1	HOXC10	LINC01063
													GPRC5C	OLIG1	CCDC87
													PHLDA2	STRN4	HOXC11
													GPC4	AMH	RP11-421E14.2
													LINC01515	SPTSSB	RP11-429J17.7
													UQCRQ	MAP6D1	ZNF581
													RP5-1120P11.1	AC105402.4	FAM3B
													ADTRP	SLC24A2	NAV1
													CA2	LINC00906	RP11-13P5.2
													EVA1B	SOWAHA	PADI3
													CTD-2008L17.2	UBA52	PKP4
													MSI2	ROR1	P4HTM
													SPINT2	AQP4-AS1	TARBP1
													CD2BP2	AC093642.1	RP11-305P22.9
													NKX3-1	TTBK2	SGSM3
													SCG2	KRT18	EPS8
													UBXN10	RP11-473M20.11	NOL10
													C4A	ADAMTS4	CECR2
													RP11-545E17.3	HIST1H2AG	RP11-61J19.3
													CCDC43	RP3-395M20.12	ARFIP2
													U47924.27	DUSP28	SLC2A13
													PODXL2	WFDC9	RP11-214K3.21
													CLEC6A	PVT1	SLC45A3
													RP11-242F24.1	UBE2S	EPHX4
													C5ORF42	TPM3	RP11-439A17.9
													HAMP	KCNK15	RAB33A
													TRIP6	WNT7B	MNAT1
													ELP2	PKP3	CDK2AP1
													RP11-53B2.6	MCM2	ERBB2
													AARD	ST14	RP11-849N15.3
													ENPP5	ASF1B	RAB29
													RP11-1399P15.1	KIF18A	RP11-476D10.1
													NPIPA7	SSPO	LOXL2
													RNF223	SMYD3	COA4
													SPINT1	RP11-138E9.2	RP11-44K6.4
													SPPL2B	FOXO6	ATF5
													DIS3L2	CXCL13	LINC00511
													TPRG1	NPTX2	HELLS
													SCUBE3	TYMS	UBE2T
													CTD-2015H6.3	GPR143	RP11-654D12.3
													FOXC2-AS1	CDCA5	OXSR1
													SMIM1	RP11-399C16.3	RP3-508I15.9
													RFX1	C10ORF82	MYCN
													SARNP	SAPCD2	LINGO4
													NPIPA5	EGLN3	CTD-2020K17.1
													TRPM2-AS	RP11-514D23.1	SNRPB
													SPATA24	PARD6B	DAP
													CDS1	RRS1-AS1	MMS22L
													ITGA11	ZNF28	LRP8
													CAPN8	RP5-1198O20.4	KDM4C
													VWA2	NEIL3	RP11-184M15.1
													TUBA3D	PBX1	EFCAB3
													RP11-1212A22.4	HIST1H3E	TM9SF4
													SLC16A6	HIST1H3F	RP11-508O18.1
													RP11-347C12.11	SFRP2	SLC35A5
													PODNL1	ADAM12	LIMD1
													RAC2	LRRC46	BOP1
													ANKRD30B	ASCL2	INTS1
													MS4A7	LA16C-380H5.5	U2AF2
													EVPL	CD24	CCDC88A
													CISH	GPR160	PLXNA3
													AL353997.3	ECE2	PHF20L1
													MXRA5	TRIB3	ANXA2
													HSD17B7	CTB-118N6.2	RMI2
													ERP27	CCDC126	NUDT16L1
													CTD-2396E7.11	ZNF85	SRPK3
													PRR15L	FAM169B	APLN
													SLC40A1	RPF2	USP18
													EFEMP2	KIF11	RP11-500C11.3
													TUBA3E	UGT3A1	SIN3B
													TRBC1	PARPBP	SOX11
													CAMK2N1	LBX2	TSC22D1
													RP11-532F12.5	TESMIN	RP11-443B7.1
													RP11-166B2.1	ATP6AP1	FANCC
													GMIP	TMED3	PHTF1
													XRCC5	AC017002.1	ATP1B4
													NECTIN4	RP11-227D2.3	PTTG2
													SIX2	MROH1	AF213884.2
													STMN1	SLC8A3	RP4-742C19.13
													PLEKHD1	DGUOK-AS1	RIPK2
													THBS1	PDLIM7	RPL18A
													HKR1	LL0XNC01-7P3.1	CNGB1
													AC138969.4	OAS1	CNOT9
													ROPN1B	IGHG4	CTC-526N19.1
													SIAH2	IGHG3	SLC4A8
													HPRT1	PDK3	TMEM242
													SHISA9	IGHG2	AGMAT
													BAMBI	CDC6	MEX3A
													RP11-23P13.4	TMEM182	BRCA2
													LINC00668	GRHL2	H1FX
													C6ORF141	RCC2	TRAIP
													TMEM158	ABRACL	DNM3OS
													SLITRK6	FAM72C	HIST3H2BB
													L3MBTL4-AS1	CKAP2	RP11-286N22.6
													SIDT1	GPRIN1	RFX5
													NIPSNAP1	PHEX-AS1	ATG3
													MAPKAPK2	MIR210HG	METTL13
													RP11-353N14.2	PRR5	VPS33A
													ATP6V1G1	RARA	NR3C1
													SYCE3	FCGR3A	HEYL
													CPA3	FCGR3B	USP48
													INPP4B	PTK7	RP11-281P23.1
													CD1A	MFSD3	TBL3
													CTD-2517O10.6	NRDE2	TCEAL5
													LINC00504	SBK1	SRD5A2
													DNAI1	CABIN1	AC002429.5
													SPR	CBX4	SREK1
													MRPS22	FCGR1B	EIF3C
													CYP2B6	TMX1	TRANK1
													TGFB3	KIF4B	ATG101
													NTNG1	TSPAN13	RNU6-1144P
													PREX1	RP11-1112J20.2	MRPL17
													CDCP1	CAV1	LHX4
													RPS6KB1	DNAH14	NUAK2
													AP2A2	CD3G	RP11-752L20.3
													GK2	CDT1	NCBP2-AS2
													TRPS1	CD96	TMPO-AS1
													TEX9	DIAPH3	DNAJB5
													VAMP2	GDF15	GAS2L3
													GXYLT2	HPS3	MIS18A
													RP11-527N22.2	ZBTB42	ZNF695
													LINC00426	KLHDC4	LINC00869
													HPCA	POP4	EIF4EBP1
													AMMECR1	CST7	TIMM17A
													SCX	NDST2	SLC27A4
													RP11-861E21.2	RP11-443B20.1	COPG1
													EPCAM	SKIL	RP11-230B22.1
													RMI1	EXOSC4	RP11-22C11.2
													POLR3E	UHRF2	ATPIF1
													HDAC1	FAM72D	ZBTB11-AS1
													KB-1000E4.2	C6ORF163	PCSK1
													CTD-2349P21.11	CTD-2582D11.1	GLRX3
													TSPAN16	CIB1	RP5-998N21.4
													ILDR1	TCEA3	ERICH6-AS1
													LUM	YY1	TBC1D31
													F2RL1	TMEM106C	LRRC56
													RP1-78O14.1	METRN	PPP1R26-AS1
													CYSRT1	PPP1R3E	ZNF551
													KIF1B	POSTN	DDX46
													TP53RK	N4BP3	FASTKD5
													CLECL1	PFKFB4	RP11-532M24.1
													UNC5A	IKBKE
													RP11-284F21.8	TOR3A
													H2AFY2	IER5L
														SPICE1
														RP11-675F6.4
														RP11-18H7.1
														SIPA1L3
														KHDRBS1
														ENSA
														TNFRSF11B
														HS1BP3
														NOD2
														TMEM8A
														CLDN1
														ST8SIA6
														CCDC167
														KIAA1644
														ZIC1
														PLCE1-AS2
														SOWAHD
														RP11-196G18.22
														AC069513.4
														CTPS1
														CTD-2012J19.3
														MTX1
														BIK
														EPB41L5
														AC115522.3
														SPIRE2
														C9ORF106
														NRAV
														LA16C-380H5.3
														ANKRD22
														BANF1
														CASZ1
														NR2F6
														ANTXR1
														RABIF
														LRRC10B
														GTSE1
														AMIGO3
														TRAF2
														ENAH
														SGO2
														RP11-139H14.5
														LYPD8
														MLLT11
														GRM6
														FANCF
														CTTN
														IDH2
														NHLH2
														RP11-307C12.11
														TRMU
														OAS3

## Sheet: Supplementary Figure
???
							335	122	37	156	73	266	488
							ANKRD20A4	RP13-516M14.1	DLC1	OVCH1	RP3-470B24.5	HOXA5	UQCRHL
							MYL9	STAB2	RP11-264M12.2	RIC3	FERMT2	PAPOLA	SPRY4-IT1
							COL4A2	MAF	HMGB1	MYCT1	GPALPP1	LIN52	PHF24
							NCL	PVRIG2P	MPRIP	RP11-534L6.5	RP11-165D7.5	KLF2	FAM153A
							LINC00942	SAR1A	RTL1	APBA1	PTEN	IZUMO1	PARVB
							ZNF106	MYO1D	CFLAR	LIMA1	RP11-23E10.3	DIS3L2	AK3
							LINC00921	USP53	DMGDH	HAS3	DENND5B-AS1	NACA2	LINC00667
							LRR1	FOXN3	RN7SL597P	RPL32	LINC00326	NDUFA11	RND2
							RP11-330O11.3	DHX36	PPP1R14A	TMEM43	EIF2S3L	TRIM8	USP2-AS1
							RP11-378J18.8	RASA3	RDH5	RAB3GAP1	SCN11A	ZZEF1	PCDHB11
							SMAD6	SLC16A12	AC004160.4	FLT4	RP11-313E19.2	SMG1	PECAM1
							TRHDE-AS1	HLA-E	AC004490.1	RNA5SP384	RN7SL221P	CDC37L1	VSIG10
							PALMD	ANKRD40	PTENP1-AS	OLFML2A	RP11-342A23.2	CPQ	TTLL10-AS1
							AC005154.6	TOP1MT	TIGD2	SEPP1	GABRP	ZC3H7B	PLA2G4A
							PDE11A	AC016907.3	COL4A1	NNT-AS1	FAM218A	CTA-212A2.1	RP11-618L22.1
							TSPAN3	RP3-500L14.2	RP3-426I6.5	PPP2R1B	RP11-598F7.4	SLTM	ST18
							GSN	KLHL30	CTD-2536I1.3	RP11-5C23.1	ASCC1	KCNJ5	CNRIP1
							RP11-863K10.7	RASL10B	RHBDL2	Y_RNA	RP11-483L5.1	CATIP	RP11-1000B6.5
							RPP30	SDCBP2-AS1	RP11-387H17.4	C8ORF34	MCAM	SYNE3	TMEM35A
							C3	GALNT16	OR2A1-AS1	KL	RP1-278D1.2	MICAL3	TRAPPC13
							TRDN	RP11-1024P17.1	INSR	HIC1	IL17RD	EML1	EIF4ENIF1
							LNPEP	KCNJ8	F13A1	SEMA6A	RPL26	CDADC1	BAHCC1
							COX4I2	RASD1	ARHGAP25	CCNG1	CBLN4	RP11-218M22.1	RP11-410L14.2
							OXCT1	TRAPPC10	CAV1	HOXB7	CLCA4	ABCF2	RP11-333A23.4
							GTSE1-AS1	RNU6-34P	PLPP7	MT1X	B3GALT4	NUMBL	CLIC2
							SOX5	SNORD13P1	NSF	ACTR10	PTN	C1QTNF2	NCKAP5L
							HNMT	RHOQ	C11ORF95	NTRK3	TFCP2L1	PRMT2	EMILIN2
							TSPAN6	SASH1	PID1	MAB21L1	UBE3B	GTF2IRD2B	LINC01360
							MAGI2-AS3	FAM213A	FGFBP2	MTO1	CFAP61	CDHR3	RP11-556N4.1
							RAB7B	RP11-116O18.1	ITGA7	DIXDC1	LOH12CR2	NBR1	SMC6
							RP11-1000B6.7	ITGA1	RP11-429A20.4	OPN5	RP11-809N15.2	KLHL41	GARNL3
							QKI	VIM	PPARG	RP5-884M6.1	RP11-573D15.8	NKAP	ABC7-42404400C24.1
							SMIM10	KCNA5	SPRR2F	KAT2B	BCAS1	HSPG2	FBXO17
							MYL6	RP4-713A8.1	HERC3	RP11-964E11.2	FANCI	CCDC85B	ZNF676
							VKORC1L1	FOS	RP11-91K11.2	GLS	MGST2	SDC2	MIR99AHG
							RP11-142A22.3	DDX11	CA4	GABRE	FBXO16	GLTSCR2	TMEM47
							JADE1	PNMA6A	GYG2	MTUS1	PLAC9	ANKRD20A2	RP11-102L12.2
							PPL	PPME1		RABL6	FAM69B	BHLHE41	GRIN3A
							SYNPO	RNU6-40P		HOXA2	FAM150B	NRG2	LA16C-306A4.1
							INTS10	PALM		SMIM10L2A	MYLK-AS1	FGF7	LYSMD2
							GBE1	CITED2		PADI4	DNMT1	ANKRD20A1	FMNL2
							ETFA	WDFY3-AS2		PC	ELOVL3	AGFG1	RP11-796E2.4
							MAML2	AOX1		CLEC14A	RPLP2	RP11-932O9.8	NELFA
							ANXA1	MIR6880		FAM20C	FGF10	RP11-798G7.6	GDA
							RP11-254F7.2	SNOU13		ECHS1	PRSS12	VSTM4	CADM2
							BMP6	LA16C-359F1.1		OR2A1	MOGAT2	MAP6	EIF1B-AS1
							GPAM	PPP1R3G		OR2A42	JPH3	CCNL2	YBX3
							AKAP12	AP1G2		RP11-775C24.5	OLFM2	GPBP1	PRDX6
							TMEM56	DNAJC22		HBEGF	ARHGEF6	ZEB2	CCDC152
							AJ011932.1	XG		FLJ42393	DESI2	LRRC37A2	AC005550.3
							CTSA	CHD1		EMP1	RP5-1052I5.2	RNU6-1094P	MSC-AS1
							FBLN5	RP11-129M16.4		CSRNP1	PHYKPL	RP4-798A10.4	FREM1
							CLU	PRDM14		SMOC1	ALAD	DPY19L2	CARD6
							TRDC	AC144831.1		RP11-490M8.1	RPS16	KDR	NR2F2-AS1
							GIMAP1	UBE3C		CTD-2562J17.6	ZNF749	DSE	PPM1B
							PLIN2	ABCC9		RNA5SP178	ADD3-AS1	CTD-2186M15.3	C12ORF56
							GRK3	RNU6V		RNF180	FOLR1	SCARNA9	ACAA2
							PHLDB1	RNU6-17P		RSRP1	MT1F	TMOD2	CXORF36
							EIF5	GNG11		SNORA69	RP5-839B4.8	PTGER4	TRABD2A
							PARK2	EDN1		RNA5SP103	SFRP1	SLC35E4	MFGE8
							TXNIP	SH3BGRL2		LINC01023	RN7SKP48	RPL9	KCNE3
							ADCY5	CACNA2D1		RP11-567M16.5	EIF3K	RPS23	FANCE
							SPTBN1	RP1-313I6.12		DUSP1	CLDN8	SNHG14	CCDC50
							JUN	ERV3-1		NOVA1	SNORA77	ICOSLG	PAPPA2
							SYNPO2	LYVE1		RP11-379B18.5	STAC2	TNFRSF10D	TMEM140
							RBMS3	RP11-153K16.2		RP11-252C24.3	DES	PTRHD1	PHOX2B
							EBF2	RNU6-32P		PAK3	CTB-92J24.3	RP11-797A18.6	RP11-375I20.6
							AGMO	RNASEH2C		EGR1	LGALS1	RP11-81K2.2	LINC01504
							VWF	OXCT1-AS1		RP11-226M10.3	CD63	AF131215.9	IGSF10
							RP11-295P9.3	RNU6-19P		PGM5P3-AS1	DEFB1	PCM1	LIMS2
							VGLL3	ALDH1A1		UBTD1	OXTR	TAF8	OGFRL1
							RP11-295M18.6	RP11-231C18.2		OR51E1	ZC3H13	DLL4	POLR2F
							ETFB	ZNF385B		AC010883.5	COX5A	ZNF724	HYAL2
							ARL4A	ZBTB16		EVL		PYGL	PBOV1
							COL6A6	STAT6		SOBP		AVEN	CALM1
							GABARAPL3	SYNE2		NATD1		RP11-455I9.1	METTL7A
							GNAZ	RP3-333A15.1		PCDH18		CABLES1	SYN3
							VLDLR	DMKN		USP40		FAM53C	RNU6-42P
							PSMA1	VLDLR-AS1		SLC2A3		DCHS1	RP11-477D19.2
							ACSS3	SH3KBP1		RBM28		B4GALT1-AS1	DCN
							PECR	PRELP		USHBP1		VWA8	ZNF16
							TM4SF4	LINC00924		BOK		MMP27	AC010148.1
							IRS2	TF		ZBED3		PCDH12	ARHGAP10
							B4GALT6	CA12		BRINP1		NUDT15	FZD5
							CXCR2	LIFR		ADRA2A		CSNK2A3	KARS
							CD34	MIR6723		RIMKLB		CLK1	CCDC92
							EEPD1	CSN2		RGS2		ADAMTSL3	RP11-399K21.14
							MRC1	RNF157		MYH11		JUND	ZNF280B
							ID4	DNLZ		RP1-193H18.2		RP11-320H14.1	PKHD1L1
							INPP5K	FAM89A		MCM4		ZDHHC7	RNU6-1
							ECHDC2	NARF		LIMCH1		CTC-559E9.8	AC006042.6
							LARP6	LRP1B		RP11-470P21.2		RNU6-356P	RPL6
							KBTBD11	TTC5		TMEM220		PELI2	PRSS23
							CNTNAP3B	PDZD2		DST		ESYT1	RP3-442L6.4
							RAP1A	CYP46A1		RECK		MEF2C	RP11-138I17.1
							PREX2	RP11-305K5.1		RP11-20J15.3		PICALM	MEX3C
							AC003986.6	RSPO3		CHIT1		RNU6-1124P	UG0898H09
							TIE1	CHEK1		RP11-552M6.1		METAZOA_SRP	VTI1B
							TLCD2	RN7SL164P		RP4-612B15.3		KCTD12	PYGM
							ALDH2	RNU6-145P		CTIF		RP11-111E14.1	RNU6-8
							ANGPTL2	DLGAP1		S1PR1		GPSM1	SRRM4
							LINC00598	TMEM89		ZBTB47		KLF3-AS1	RP11-422N16.3
							CBX7	ATOH8		DACT2		SMG6	RP11-138I18.2
							SHISA6	RP11-302B13.5		GCLC		TCF7L1	RNU6-11P
							ANGPTL1	AL672294.1		TIA1		RNU6-593P	RP11-549B18.1
							NDN	CCL13		RP5-991B18.1		ANO6	AC091814.3
							CTD-2540B15.9	TSC22D1		RP11-86K22.2		ITPR2	BCL11A
							SHE	IRX6		SSPN		STAT5B	CTSC
							FOXO4	RP11-537A6.9		RAPGEF3		ZNF208	ABCG4
							STS	CTC-276P9.3		SLC22A17		SLCO3A1	RNU6-5P
							RP11-234K24.6	UBE2Q2L		RXRA		ALDH6A1	CALD1
							CDKN2C	GLP2R		P2RY12		RP5-856G1.2	OMA1
							KANK3	SGK2		PICSAR		LINC01001	SAV1
							ECM2	PNPLA2		RHOXF1		UTP6	AC004538.3
							FGF14-AS2	EGFL7		TPM2		COMMD4	RP11-271M24.2
							RP11-435J9.2	AQP1		RP11-95P13.1		PYGB	FLI1
							SUFU	GPC3		PDE2A		SCPEP1	ZNF117
							EGFLAM	GSTP1		FGFBP1		NR1D2	NYAP1
							GPLD1	AKR1C1		GDF10		AC007246.3	TFAP2D
							NMT2	AKR1C2		RP11-199F11.2		RP11-378I13.1	ZNF101
							DDR2	HRASLS5		ATP2B4		ODF2L	ITSN1
							BMPER	MTURN		C2ORF88		RPS6KA2	RP3-403A15.5
							ADAMTS5			KIT		ACTA2-AS1	NPAS2
							AC013461.1			IGFBP6		RNU6-1056P	MYH1
							ANO3			RP11-434B12.1		ALPP	LIN28B
							RP11-305L7.1			CTD-2595P9.4		AASS	BTC
							PTGER3			CTD-2336O2.3		NAP1L5	CRTAP
							ADAMTS2			RAMP2-AS1		FIGN	DKFZP434A062
							TRIOBP			CCL28		ADH5	PDE3B
							CD209			RP11-286B14.1		PCSK5	SEC11A
							TSPAN7			MYO1C		PROSER3	USP6NL
							COL27A1			EHD2		SKI	RP11-428C19.4
							EIF4EBP2			SLC17A7		CTB-40H15.4	TMEM170B
							LAMC1			SCARA5		AC093609.1	EPAS1
							MESP1			ALX4		PDE3A	NR1D1
							CLIP4			HPSE2		NOL10	C10ORF71
							CARMN			RP11-71E19.1		IGIP	RP1-37N7.1
							BST1			THBS4		RAD23A	ABCB5
							LMOD1			RP11-598F7.5		ABHD14A	UPK1A-AS1
							RP11-25I9.3			ACKR3		ADAMTS15	MED15
							CEBPA-AS1			PENK		RNU6-494P	ZFAND5
							MMP24-AS1			NIP7		KLHL29	ARHGEF25
							KCNB1			AKR1B15		TUBG2	FLYWCH1
							LAMA4			SVIL-AS1		CPO	RUNX1
							GIMAP7			ID2-AS1		MIATNB	ANKS6
							EFEMP1			AFDN		HID1-AS1	ADRB2
							GTF3C2			LINC01485		MAP4K1	TRPV3
							IL33			CEBPA		ZFP36L2	ZBTB20
							SPATA2			MIR1285-1		WBP1L	PPP5D1
							PTH2R			RP11-482M8.1		RP11-541N10.3	MSL1
							VPS35			AC022007.5		AP000223.42	ABTB1
							ITGA9-AS1			MVP		CPLX2	TTPA
							NIPSNAP3B			RP13-516M14.2		DCUN1D3	DHODH
							IGF1			LA16C-380H5.1		LINC01481	CERCAM
							ABCA6			SUCLG1		NEUROG2	OCIAD1
							CDC14B			RP11-795H16.3		CTD-3131K8.3	PHF14
							NOP14-AS1					CTB-178M22.2	PIK3R3
							RP11-473M20.16					DSG1	RP11-901H12.1
							LINC01239					SCUBE1	FBXW4
							ACRC					PDCD7	RP1-29C18.10
							CAT					CCNC	CTD-3064M3.3
							ACKR4					CHP1	ANAPC1
							CXCL12					LINC01625	DCTN3
							PTRF					TMEM74B	ATP11A-AS1
							INMT					SCN1A	INF2
							TMTC1					ARNT	PGM5P2
							FOXO1					RP11-596D21.1	F8
							TWIST2					PLA2G2A	CTD-2281E23.1
							DIRC3					HYDIN	RP11-420M1.2
							SIK2					F3	PTPRS
							EMCN					GS1-393G12.14	PRDX3
							RP11-278C7.3					ELAVL1	MRGPRF-AS1
							CCL21					BPIFB2	CADM3
							DHRS3					RP11-407G23.7	ZNF493
							CORO1C					AC008703.1	ATR
							GNAL					FAT4	RP11-443B7.3
							KLHL31					MIR5708	TUBA1C
							GJC2					PAM	LINC01346
							UBIAD1					FAM110D	LINC01471
							CPED1					MGP	GRIN2C
							C2ORF68					RP11-138H8.6	RP11-644F5.10
							LINC01230					XACT	PPM1L
							RP11-175K6.2					RP3-425C14.4	LINC00517
							RP11-398K22.12					RPL30	CASZ1
							TMEM132C					ZNF706	RP11-367G18.1
							RP11-159H22.2					NAGPA	PPIL3
							VEGFD					RPS10	MEOX2-AS1
							C10ORF10					CTD-3193K9.11	PLEKHM3
							SOD3					HTRA3	CTD-2061E19.6
							ASPA					RP11-324O2.3	LINC01498
							GPM6B					IL4R	RP4-675C20.4
							RP11-175K6.1					DGAT1	SOST
							RNASE4					KRT15	ITFG2
							ME1					RP11-343J18.1	HAND2
							PFKFB3					PIK3R1	RP11-900F13.2
							AVPI1					MOCS1	AMY1C
							NCALD					C1GALT1C1L	MUC4
							PHYHIP					CHL1	DOCK5
							DPT					SAP30L	IFT27
							HCAR3					UNC45A	CABP5
							CLEC3B					C1ORF147	RP11-389C8.2
							APCDD1					AIFM2	LINC00240
							BMP5					ZNF365	RASSF4
							RP11-156L14.1					OR2A7	FLJ46284
							WIF1					EFCAB1	RP11-669C19.1
							ALPK3					RP5-827C21.2	C17ORF49
							SLC22A3					RGS11	P2RY14
							GLYAT					C5ORF34	RNU6-1141P
							DEFB124					ANXA3	IL2RA
							EPB41L4B					GPATCH3	NUP88
							SYN2					RNU6-529P	RP11-111M22.2
							SLC16A7					ZNF90	SLC31A2
							SLC25A37					GHDC	AC010127.3
							HLF					MYLIP	AMY2B
							MAMDC2					AC011239.2	EGFR
							LRRN4CL					RP11-145M9.5	CTD-2184C24.2
							GNAI1					ADIPOR2	RP11-472K17.3
							CASQ2					FAM156B	AC016903.2
							RNU6ATAC35P					FAM156A	MLK7-AS1
							HRCT1					AC010524.4	DCDC1
							APOD					DKFZP779M0652	SEPSECS-AS1
							MMD					MATK	LIMS1
							RP11-455O6.5					OR2A4	RP4-569M23.5
							ANGPTL5					TRAPPC11	LINC01550
							CAV2					GIMAP5	PROKR1
							EBF3					CTC-353G13.1	KCTD1
							LINC00954					CDH13	RNU6-512P
							MEOX2					CYBRD1	NUP107
							MARC1					RP11-168O16.1	LARP4B
							RP11-736K20.5					RN7SL648P	ZNF133
							RP11-736K20.4					C2CD2	ODF3L1
							PSMA3-AS1					SVBP	RP11-513O13.1
							OR1L3					CTD-2521M24.11	FAM98B
							LINC01028					RNU6-1031P	TERF1
							RHOXF1-AS1					SLC25A20	RP11-387A1.6
							LINC00968					CIR1	RNU6-12P
							PCK1					ARHGAP40	CECR2
							RP11-2E11.9					NLRP1	ATP11A
							CXCR1					RTN4	ESRG
							CTD-2263F21.1					ABHD5	CTD-2619J13.17
							CD36					RN7SKP123	RP11-360K13.1
							AADAC					PI3	TPRN
							THRSP					RP11-618G20.1	STRADB
							RNF150					SCRN2	METTL24
							SCD					RAB36	C1ORF140
							RP11-1070N10.3					GNAS-AS1	REM1
							C10ORF54					LINC01566	DEAF1
							RP11-21L23.2					AC092687.5	STX19
							HCAR2					RPL37A	MTSS1
							RP11-32D16.1					LARP7	CD99
							GFAP					RNU6-71P	LINC01482
							ABCD2					HDAC6	AC006116.21
							RP11-283C24.1					EIF2B5	RP11-399O19.9
							ZNF19					EEF1A1	AC012445.1
							ADH1B					IDH3G	LMCD1
							FAM83C					MTA1	MAP1LC3C
							RP1-193H18.3					GRASP	UTS2
							TNMD					TAMM41	RUNX1T1
							TCEAL3					ARHGEF16	DAZAP1
							PDK4					EPB41L3	POLE
							RP5-1119A7.17					NUP188	WNT10B
							GNPTAB					SAP18	RP11-223A3.1
							ANGPT4					PCDH11X	RN7SL361P
							PGM5P4-AS1					DTX1	LSM11
							VIT					AC108142.1	RP11-289H16.1
							DDX60L					VPS39	CLASP1
							PLXNA4						DISC1
							PRKAR2B						TSSC1
							KLB						TTI2
							ACADL						RNU6-39P
							HSPA12A						HOGA1
							SLC19A3						RP11-1149O23.2
							CD300LG						LRMP
							C8ORF34-AS1						CCDC138
							ITIH5						RP11-756H20.1
							RBMS3-AS3						ERICH1
							RP11-167B3.2						SRGAP2-AS1
							CLMP						AC024592.9
							HSPB2						LGI1
							GPIHBP1						DNAJA1
							FRMD1						RP11-417L19.5
							CFD						LETMD1
							CHRDL1						MSTN
							PPP1R1A						GBP5
							SEMA3G						HRASLS
							TMEM37						PPFIBP1
							SDPR						NLGN1
							LIPE-AS1						RDH10
							PPIL4						RNU6-18P
							SLC14A2						RP1-178F10.1
							KCNG4						GYS2
							ADH1A						PAQR7
							KLF15						CCDC69
							FMO2						PKHD1
							CDH20						RP11-809C18.3
							SLC2A4						UVRAG
							SAA2						MYO1A
							BTNL9						RP11-538C21.2
							RP11-92C4.6						PCA3
							SNCG						ZNF350
							TNS1						PDK2
							NPR1						MYH7
							RP11-379K17.4						RNU6-13P
							SGCG						B3GALNT2
							ADH1C						MNS1
							RP11-381O7.3						MVD
							MATN2						ARAP1-AS2
							CDO1						PGK2
							AC010969.1						AFTPH
							IGSF22						CD38
							BMP2						FAM71D
							LPL						SLCO4A1
							RP11-1042B17.3						LCA5L
							FZD4						COL24A1
							BOK-AS1						RN7SL306P
							AQP7						MESTIT1
							PLIN1						RP4-545C24.1
							URAD						SPATA31A6
							ACVR1C						DHRSX-IT1
							TIMP4						ATG13
							G0S2						RNU6-45P
							NMUR1						CLTCL1
							CPA2						SEMA6A-AS1
							LIPE						PATE2
							CRHBP						MOB2
							FABP4						RP5-898J17.1
							RP11-407P15.2						SPATA31A1
							FP325317.1						EIF2AK3
							DGAT2						SYTL2
							DEFB132						RP1-101D8.1
							LEP						YWHAZ
							PQLC2L						TRIM69
							TUSC5						RP11-517B11.4
							CCNDBP1						ZNF483
							GPD1						LINC00461
													KALRN
													DYNLT3
													HOOK2
													MYBPC1
													JAZF1-AS1
													PPT1
													RAB3GAP2
													UNC80
													AC104654.2
													SFXN5
													LHCGR
													RANBP17
													RP11-159D12.2
													RSF1-IT1
													RP5-896L10.1
													RGSL1
													RNU6-416P
													PGA4
													LOXL4
													RN7SL612P
													ARHGEF15
													RP1-67K17.4
													NCOR1
													COX19
													SLC32A1
													RNU6-1017P
													GPR158
													ACACB
													SSTR3
													MMP19
													AL035610.2
													TRPM3
													RAD21
													FAM71C
													RP11-301N24.3
													NRN1
													RP1-293L6.1
													HECW1
													CH507-9B2.5
													EXOC3
													FABP7
													CCDC3
													GDF5
													TGIF1
													COX14
													RNU6-206P
													TRIB2
													SLC44A1
													RNU6-776P
													RP5-893G23.1
													RNU6-1022P
													KLF7
													CSN3
													RP11-452I5.2
													RNU4-58P
													RN7SKP42
													LHFPL3
													PEMT
													RP11-557N21.1
													COL13A1
													MLXIP
													DUSP15
													SIAE
													MKRN1
													GPR153
													FBLN2
													ASPG
													FSTL1
													TBX5
													LINC01588
													RN7SL307P
													ZNF544
													CYP2A13
													SCAI
													TSPAN12
													CBX3
													PIN4
													RPRML
													TSPO
													KDM4C
													FRMD6
													NFS1
													TMEM108-AS1
													RN7SL172P
													KMT2E
													CTD-2587M23.1
													SLIT2-IT1
													TMEM243
													TMEM161B-AS1
													NKX1-2
													MYPN
													PMF1
													RP11-52J3.3
													CLEC18A
													LINC-PINT
													LCE1B
													RP11-310K10.1
													DIO3OS
													TMEM179B
													FDCSP
													NCBP2
													RN7SL340P
													LANCL1-AS1
													EFNA1
													CDS2
													SLC25A19
													HOPX
													ATIC
													BANP
													CTB-49A3.5
													RNU6-948P
													RP11-977G19.14
													AP000679.2
													MED16
													RP11-415J8.3
													RP5-905H7.8
													RN7SL640P
													RP11-66N24.3
													MSH6
													LRRFIP2
													EZH2
													IGHJ3
													TNXB
													RN7SL422P
													LTC4S
													RP11-73B2.4
													RN7SL343P
													AC124789.1
													SUN1
													TTC39C-AS1
													FAM188A
													RN7SKP277
													TCN2
													MAPKBP1
													RN7SL462P
													ESYT3
													TECR
													DCAF17
													RP11-730K11.1
													PPP2CB
													CTD-2015H3.2
													CES1
													CLN3
													CLEC18B
													AKR1C3
													RELB
													AC068286.1
													RNU6-760P
													AF146191.4
													CTC-498J12.1
													SRCAP
													RP11-701H16.4
													PLXNB1
